# Supplementary material for: Pervasive translation of circular RNAs driven by short IRES-like elements
Source: Nat Commun. 2022 Jun 29;13:3751. doi: 10.1038/s41467-022-31327-y (PMC9242994; doi:10.1038/s41467-022-31327-y)
Supplement: Supplementary file 5 — Supplementary Data 2 [file 41467_2022_31327_MOESM5_ESM.xlsx]

## Sheet: Columns legend
#columns are:
hexamers
high-mid_count	The occurrence of each hexamer was counted from sequences recovered in cells with mid-high fluorescence
high-mid_frequency	The frequency of hexamer was counted from sequences recovered in cells with mid-high fluorescence
negative_count	The occurrence of hexamer was counted from sequences recovered in cells without fluorescence
negative_frequency	The frequency of hexamer was counted from sequences recovered in cells without fluorescence
fold_change	The ratio of high-mid_frequency to negative_frequency
z-score	The enrichment score of each hexamer between two datasets using Z-test

## Sheet: Z score
hexamers	high-mid_count	high-mid_frequency	negative_count	negative_frequency	fold_change	z-score
AATATA	354178	0.00129515	191325	0.00121691	1.0643	21.9802
AAAATA	516959	0.0018904	283028	0.00180017	1.05012	20.9368
AAATAT	527441	0.00192873	289465	0.00184112	1.04759	20.1195
AAATAA	506070	0.00185058	277631	0.00176585	1.04799	19.8654
AATAAA	379500	0.00138775	207138	0.00131748	1.05333	19.0346
ATATAA	173488	0.000634406	92752	0.000589941	1.07537	17.8743
AAAAAA	613084	0.00224191	339291	0.00215803	1.03887	17.8418
AAATTA	409956	0.00149912	225799	0.00143617	1.04383	16.3804
ATATAT	264936	0.000968811	144458	0.000918812	1.05442	16.2108
AAAAAT	530709	0.00194068	294073	0.00187042	1.03756	16.0564
ATAAAT	216459	0.000791541	117539	0.000747596	1.05878	15.7731
ATATTA	169364	0.000619326	91294	0.000580667	1.06658	15.7054
AATAAT	426724	0.00156043	235895	0.00150039	1.04002	15.3066
TATATA	89603	0.000327658	47358	0.000301216	1.08778	14.8172
ATAATA	161980	0.000592324	87775	0.000558285	1.06097	14.1272
AATTAA	295338	0.00107998	162664	0.00103461	1.04386	13.9096
ATAAAA	180869	0.000661397	98606	0.000627175	1.05457	13.4273
TATAAT	232294	0.000849446	127548	0.000811258	1.04707	13.206
ATAAGA	165677	0.000605843	90322	0.000574485	1.05458	12.8549
AATATT	271599	0.000993176	149838	0.000953031	1.04212	12.8287
AAAATT	353139	0.00129135	195849	0.00124568	1.03666	12.7887
AAATAC	257434	0.000941378	141932	0.000902746	1.04279	12.6815
TAATAT	231536	0.000846675	127545	0.000811238	1.04368	12.267
CATATA	92021	0.0003365	49417	0.000314312	1.07059	12.2351
ATTAAT	226863	0.000829587	125028	0.000795229	1.0432	12.0143
ACATAT	246673	0.000902027	136383	0.000867452	1.03986	11.5888
AATACA	308052	0.00112648	171042	0.0010879	1.03546	11.5635
ATACAA	145384	0.000531636	79480	0.000505525	1.05165	11.4205
AATTAT	440415	0.0016105	246041	0.00156492	1.02912	11.4153
ATATAG	107619	0.000393538	58399	0.000371442	1.05949	11.2471
TAAATA	94272	0.000344731	50966	0.000324165	1.06345	11.1919
TTATAA	75374	0.000275626	40455	0.00025731	1.07118	11.1602
AGAAGA	153880	0.000562704	84352	0.000536513	1.04882	11.1296
ATTATA	126258	0.000461697	68874	0.000438067	1.05394	11.0945
TATAAA	78119	0.000285663	42062	0.000267532	1.06777	10.8466
AACATA	333685	0.00122021	185938	0.00118264	1.03177	10.8131
TTAATA	84995	0.000310807	46044	0.000292859	1.06129	10.2827
TATATT	59891	0.000219008	32069	0.000203972	1.07372	10.2821
AATACT	208370	0.000761962	115372	0.000733813	1.03836	10.2619
ATATAC	75790	0.000277147	40919	0.000260262	1.06488	10.25
AATAAG	249919	0.000913897	138947	0.00088376	1.0341	10.0255
AAATTC	210097	0.000768277	116469	0.000740791	1.0371	9.97715
GAGATA	102492	0.00037479	55974	0.000356018	1.05273	9.78003
CAAAAA	107348	0.000392547	58731	0.000373553	1.05085	9.66612
AATTTA	269241	0.000984553	150055	0.000954411	1.03158	9.65674
AAGATA	279608	0.00102246	156003	0.000992243	1.03046	9.49889
AACATT	239103	0.000874345	133257	0.000847569	1.03159	9.10258
ATTAGG	87832	0.000321182	47958	0.000305033	1.05294	9.08851
ACATAA	162253	0.000593322	89839	0.000571413	1.03834	9.05085
GAAGAA	108063	0.000395162	59390	0.000377745	1.04611	8.8272
TATACT	35410	0.000129486	18806	0.000119614	1.08254	8.7922
AGATAT	271192	0.000991688	151662	0.000964632	1.02805	8.63129
TCAAGC	36290	0.000132704	19325	0.000122915	1.07964	8.60786
AAGAAT	417093	0.00152521	234552	0.00149185	1.02237	8.57741
AAACAT	476220	0.00174143	268195	0.00170583	1.02087	8.56261
ATTATT	87331	0.00031935	47846	0.00030432	1.04939	8.47752
ACAAAA	195273	0.000714069	108728	0.000691555	1.03256	8.47002
AAAAGA	490915	0.00179516	276622	0.00175943	1.02031	8.46535
AATCAA	293386	0.00107285	164369	0.00104545	1.0262	8.39931
AAAGAC	271197	0.000991706	151793	0.000965466	1.02718	8.36996
TAAGAA	93130	0.000340555	51151	0.000325341	1.04676	8.30651
ATAAAC	83746	0.00030624	45895	0.000291911	1.04909	8.25319
TAGATT	43089	0.000157567	23166	0.000147345	1.06937	8.23464
ATAAAG	126871	0.000463938	70202	0.000446513	1.03902	8.14078
AATATC	213166	0.0007795	119025	0.000757048	1.02966	8.08044
TAATAA	87244	0.000319032	47923	0.00030481	1.04666	8.02212
ATTCGA	91573	0.000334862	50357	0.000320291	1.04549	8.0208
TATTTT	53385	0.000195217	28948	0.000184121	1.06026	8.01894
TAATTA	88827	0.00032482	48834	0.000310604	1.04577	7.94598
TATATG	59557	0.000217786	32418	0.000206192	1.05623	7.92826
GGAGAT	194218	0.000710211	108356	0.000689189	1.0305	7.92741
TAATCT	35440	0.000129596	18978	0.000120708	1.07363	7.90091
TAAAAA	94614	0.000345982	52114	0.000331466	1.04379	7.85884
AAATCC	210264	0.000768888	117529	0.000747533	1.02857	7.73706
ATCAAG	89581	0.000327577	49320	0.000313695	1.04425	7.72462
ATACTG	64165	0.000234637	35050	0.000222932	1.0525	7.70587
CATTAG	52715	0.000192767	28651	0.000182232	1.05781	7.6586
TGACAT	165774	0.000606198	92396	0.000587676	1.03152	7.56068
ATTTAA	129207	0.000472481	71735	0.000456264	1.03554	7.50302
AGATTA	125652	0.000459481	69747	0.00044362	1.03575	7.44193
TAAACA	71061	0.000259854	38987	0.000247973	1.04791	7.42699
CGAAAC	40088	0.000146593	21669	0.000137824	1.06362	7.31722
TATTAA	80061	0.000292765	44075	0.000280335	1.04434	7.31624
AATAGA	308359	0.0011276	173440	0.00110315	1.02216	7.3078
AATTCA	228632	0.000836055	128154	0.000815112	1.02569	7.27329
ATAAGT	91316	0.000333922	50439	0.000320813	1.04086	7.22081
AAACAA	551419	0.00201641	311958	0.00198418	1.01625	7.20029
ATACTA	106563	0.000389677	59045	0.00037555	1.03761	7.19913
ATATCT	68044	0.000248821	37353	0.00023758	1.04731	7.18051
AAGAAG	229147	0.000837939	128502	0.000817325	1.02522	7.14999
TATACA	64598	0.00023622	35428	0.000225337	1.0483	7.13635
GACATA	94050	0.00034392	52008	0.000330792	1.03968	7.12353
TGAATA	66927	0.000244737	36754	0.000233771	1.04691	7.06274
TAAGAC	39294	0.000143689	21274	0.000135311	1.06192	7.05914
AACTGA	183084	0.000669497	102407	0.00065135	1.02786	7.04434
TTATAT	206382	0.000754692	115633	0.000735473	1.02613	7.02523
TTTAAA	68746	0.000251389	37786	0.000240334	1.04599	7.02335
TAATAG	68989	0.000252277	37939	0.000241308	1.04546	6.95672
AAATAG	308964	0.00112981	173985	0.00110662	1.02096	6.92471
AACAAA	403460	0.00147536	227801	0.00144891	1.01826	6.90896
ATAGTA	155547	0.0005688	86852	0.000552414	1.02966	6.9029
TAAAAC	47100	0.000172234	25671	0.000163278	1.05485	6.88457
AATCCA	251427	0.000919411	141289	0.000898656	1.0231	6.8707
AGATAA	139965	0.00051182	78038	0.000496354	1.03116	6.87039
CATAAA	75807	0.000277209	41798	0.000265852	1.04272	6.86756
ATATTT	102058	0.000373203	56611	0.000360069	1.03648	6.83805
TTAATT	52540	0.000192127	28741	0.000182805	1.051	6.78076
GTTAAT	172529	0.000630899	96527	0.000613951	1.0276	6.7771
ATGTGA	120343	0.000440067	66969	0.00042595	1.03314	6.7648
CAATAA	105622	0.000386236	58649	0.000373032	1.0354	6.75642
AAATCA	331555	0.00121242	186935	0.00118898	1.01971	6.75341
TTACGG	34625	0.000126616	18725	0.000119099	1.06312	6.74867
ATTGAA	118222	0.000432311	65779	0.000418381	1.03329	6.73489
AACGAT	243176	0.000889239	136663	0.000869233	1.02302	6.73406
ATTTTT	82779	0.000302704	45762	0.000291065	1.03999	6.73234
AGAATA	174170	0.0006369	97478	0.00062	1.02726	6.72562
AATTAC	159985	0.000585029	89435	0.000568843	1.02845	6.72197
AAAGAT	433858	0.00158652	245240	0.00155983	1.01711	6.72183
ATTACT	51043	0.000186653	27914	0.000177544	1.0513	6.72179
GAAATA	128606	0.000470283	71659	0.000455781	1.03182	6.72117
AATTAG	196251	0.000717645	110023	0.000699791	1.02551	6.6918
ATGAAT	175001	0.000639939	97968	0.000623117	1.027	6.67844
ATCCAT	138842	0.000507714	77488	0.000492855	1.03015	6.62562
ATTCTC	52312	0.000191293	28649	0.000182219	1.0498	6.61298
AAAGAA	545660	0.00199535	309092	0.00196595	1.01496	6.60102
ATCATA	106005	0.000387636	58919	0.000374749	1.03439	6.58127
TTTATA	75853	0.000277377	41908	0.000266552	1.04061	6.54185
AAGACA	290540	0.00106244	163701	0.00104121	1.02039	6.53602
CGTCAT	170896	0.000624928	95716	0.000608793	1.0265	6.4814
ATTCAA	108112	0.000395341	60144	0.00038254	1.03346	6.47197
TTAAGA	80862	0.000295694	44751	0.000284635	1.03885	6.47115
TTTTTT	44573	0.000162993	24341	0.000154819	1.0528	6.45738
TGATTT	32849	0.000120121	17785	0.00011312	1.06189	6.45209
AAAACC	240430	0.000879198	135239	0.000860175	1.02211	6.43817
ATTACA	89071	0.000325712	49400	0.000314204	1.03663	6.41366
AGACAT	220373	0.000805854	123855	0.000787769	1.02296	6.39424
TTAAAT	160237	0.00058595	89706	0.000570567	1.02696	6.38215
ATTAAA	138469	0.00050635	77385	0.0004922	1.02875	6.31648
ATACAT	193457	0.000707428	108599	0.000690734	1.02417	6.30061
AAGAAA	433323	0.00158456	245221	0.00155971	1.01594	6.26216
TATGAA	61152	0.000223619	33696	0.00021432	1.04339	6.26124
TAGAAC	39426	0.000144172	21505	0.000136781	1.05404	6.20929
TATAGT	60602	0.000221608	33399	0.000212431	1.0432	6.20674
GATAAA	74519	0.000272499	41244	0.000262329	1.03877	6.19893
ATACCC	47017	0.00017193	25771	0.000163914	1.04891	6.1616
CACACA	56329	0.000205982	31006	0.000197211	1.04448	6.15506
ATTTAT	252826	0.000924527	142436	0.000905951	1.0205	6.12938
ATATCA	126513	0.000462629	70682	0.000449566	1.02906	6.10095
GTCATG	36019	0.000131713	19618	0.000124779	1.05558	6.0966
GAGACA	75085	0.000274569	41592	0.000264542	1.0379	6.08737
AACTAG	161116	0.000589165	90335	0.000574568	1.02541	6.03772
TAATTT	48013	0.000175573	26356	0.000167635	1.04735	6.03592
TAGTAC	31922	0.000116732	17343	0.000110309	1.05823	6.00063
ATTAGA	115368	0.000421875	64406	0.000409649	1.02985	5.98028
AAGAGA	312053	0.00114111	176249	0.00112102	1.01792	5.96506
ATACGA	83986	0.000307118	46658	0.000296764	1.03489	5.94055
TACAAG	62574	0.000228819	34580	0.000219943	1.04036	5.90529
AAAACT	279782	0.0010231	157895	0.00100428	1.01874	5.90237
AGTTAA	122854	0.000449249	68676	0.000436808	1.02848	5.89611
AACGAA	271002	0.000990993	152898	0.000972494	1.01902	5.89434
ACAAAT	230716	0.000843676	129963	0.000826618	1.02064	5.89197
CTCATA	60158	0.000219984	33224	0.000211318	1.04101	5.88081
TGTTAA	63018	0.000230443	34842	0.000221609	1.03986	5.85557
TGACGA	36697	0.000134193	20041	0.000127469	1.05275	5.85334
ATACGT	62448	0.000228358	34526	0.0002196	1.03988	5.83266
GATTAC	19117	6.99065e-05	10235	6.50988e-05	1.07385	5.81895
ATTTGA	122997	0.000449772	68787	0.000437514	1.02802	5.8055
ACATTA	152828	0.000558857	85717	0.000545195	1.02506	5.80176
ATAACT	69480	0.000254073	38504	0.000244901	1.03745	5.78785
ATTTAG	81642	0.000298546	45377	0.000288616	1.03441	5.7781
AATTCG	164451	0.00060136	92341	0.000587327	1.02389	5.74393
AAAAAG	393333	0.00143833	222730	0.00141665	1.0153	5.73026
ATAGAG	98402	0.000359834	54876	0.000349034	1.03094	5.72093
ACACAT	177728	0.000649911	99897	0.000635386	1.02286	5.71792
CTATGA	61222	0.000223875	33865	0.000215395	1.03937	5.70263
TAAAAG	86389	0.000315905	48086	0.000305847	1.03289	5.68827
TCCTTG	34117	0.000124758	18629	0.000118488	1.05292	5.66124
CAACGA	65064	0.000237924	36047	0.000229274	1.03773	5.64164
ATTAAG	92148	0.000336964	51360	0.000326671	1.03151	5.63525
ATTTTG	84485	0.000308942	47024	0.000299092	1.03293	5.63323
TATTAG	55455	0.000202786	30630	0.000194819	1.04089	5.63096
ATATTG	90461	0.000330795	50414	0.000320654	1.03163	5.60365
GAATAT	220453	0.000806147	124251	0.000790287	1.02007	5.60329
GGCATA	91618	0.000335026	51070	0.000324826	1.0314	5.60004
AATTGA	241242	0.000882167	136092	0.000865601	1.01914	5.59451
AATTTT	224334	0.000820339	126465	0.000804369	1.01985	5.59296
ATCAAA	137343	0.000502232	77005	0.000489783	1.02542	5.5768
ATGAAA	111378	0.000407284	62277	0.000396107	1.02822	5.56251
TATAAG	71524	0.000261547	39715	0.000252604	1.0354	5.56079
TCGTGT	43160	0.000157826	23724	0.000150894	1.04594	5.55824
TAGAAG	61958	0.000226566	34314	0.000218251	1.0381	5.55753
GTCTGA	72215	0.000264074	40107	0.000255097	1.03519	5.55468
TATTAT	293546	0.00107343	165917	0.0010553	1.01718	5.54927
ATAGAT	222469	0.000813519	125435	0.000797818	1.01968	5.52168
TTGACA	57809	0.000211394	31984	0.000203431	1.03914	5.51076
AAAAAC	328726	0.00120208	185998	0.00118302	1.01611	5.50987
AGAAAT	277027	0.00101302	156528	0.000995582	1.01752	5.49562
ACGAAT	163285	0.000597096	91776	0.000583733	1.02289	5.48815
CATAAT	212668	0.000777679	119870	0.000762422	1.02001	5.48787
GAAACT	35571	0.000130075	19475	0.000123869	1.0501	5.48519
CTGCGG	25781	9.42753e-05	13993	8.90012e-05	1.05926	5.48369
CATAAC	45342	0.000165805	24974	0.000158845	1.04382	5.44326
TATCTC	29184	0.000106719	15905	0.000101162	1.05493	5.42665
AATACC	189276	0.000692139	106585	0.000677924	1.02097	5.4208
ATTAAC	67348	0.000246276	37396	0.000237854	1.03541	5.39679
TACAAA	76272	0.000278909	42447	0.00026998	1.03307	5.37421
TTCTCT	28179	0.000103044	15351	9.76387e-05	1.05536	5.3725
ATAGAA	159266	0.0005824	89542	0.000569524	1.02261	5.35397
TTTAGT	49024	0.00017927	27066	0.000172151	1.04135	5.35167
TTCGAG	37484	0.00013707	20574	0.000130859	1.04747	5.3456
TTAATG	55836	0.00020418	30915	0.000196632	1.03838	5.31396
TAAATG	61779	0.000225912	34271	0.000217978	1.0364	5.30897
GAAACA	95849	0.000350498	53553	0.000340619	1.029	5.30053
ATGACG	38516	0.000140844	21167	0.000134631	1.04615	5.27409
TGACGT	30062	0.00010993	16423	0.000104457	1.05239	5.26372
AGATCA	89627	0.000327746	50038	0.000318262	1.0298	5.26259
ACAATT	100877	0.000368884	56418	0.000358842	1.02799	5.25146
AGTACA	96582	0.000353178	53987	0.000343379	1.02854	5.23719
CATATT	60347	0.000220675	33479	0.00021294	1.03633	5.23674
GAGTGT	41309	0.000151058	22746	0.000144674	1.04413	5.23047
TTACAT	110260	0.000403196	61751	0.000392762	1.02657	5.21763
CACGAC	28755	0.000105151	15699	9.98521e-05	1.05306	5.21102
GAAGAC	34847	0.000127428	19122	0.000121624	1.04772	5.18056
TAAAGA	100388	0.000367096	56162	0.000357213	1.02767	5.18013
ATAATT	86412	0.000315989	48242	0.000306839	1.02982	5.17126
ATTACG	55126	0.000201583	30550	0.000194311	1.03743	5.15253
ATACAC	70733	0.000258655	39371	0.000250416	1.0329	5.14906
TATGTA	76580	0.000280036	42681	0.000271469	1.03156	5.14457
ATGACT	41557	0.000151965	22902	0.000145666	1.04324	5.14434
AAGATT	188346	0.000688739	106187	0.000675393	1.01976	5.10073
TCATAT	182878	0.000668743	103076	0.000655606	1.02004	5.09595
AATAAC	212656	0.000777635	120036	0.000763478	1.01854	5.09112
AGAGAT	262250	0.000958989	148313	0.000943331	1.0166	5.06922
AGTAAA	105177	0.000384608	58915	0.000374724	1.02638	5.06079
ATATGA	118421	0.000433039	66439	0.000422579	1.02475	5.04532
TACTAT	137266	0.000501951	77150	0.000490706	1.02292	5.03671
ACGTCA	99135	0.000362514	55495	0.000352971	1.02704	5.0331
CGGCAA	54090	0.000197795	29994	0.000190774	1.0368	5.02083
GTCCAG	30047	0.000109875	16454	0.000104654	1.04989	5.02047
TTCAAT	134340	0.000491251	75507	0.000480255	1.02289	4.97823
TAAGAT	198277	0.000725054	111899	0.000711724	1.01873	4.96486
AATGAA	226895	0.000829704	128208	0.000815455	1.01747	4.95983
TATCAG	44121	0.00016134	24383	0.000155086	1.04033	4.95547
CTTATC	33729	0.000123339	18537	0.000117903	1.04611	4.931
TAACAT	157123	0.000574563	88483	0.000562788	1.02092	4.92804
TACCCG	24854	9.08854e-05	13557	8.62281e-05	1.05401	4.92765
TAATGG	61061	0.000223286	33956	0.000215974	1.03386	4.91926
ACTCTG	50382	0.000184236	27925	0.000177614	1.03728	4.90656
ATGATT	50485	0.000184612	27985	0.000177996	1.03717	4.89778
CTAATC	34581	0.000126455	19022	0.000120988	1.04519	4.89668
TACCAC	25165	9.20227e-05	13736	8.73666e-05	1.05329	4.8952
ATAGTT	95234	0.000348249	53323	0.000339156	1.02681	4.89264
AAATTT	303787	0.00111088	172100	0.00109463	1.01485	4.88816
TACAAT	144166	0.000527182	81127	0.000516001	1.02167	4.88588
TAAGTC	39555	0.000144644	21826	0.000138822	1.04193	4.87244
ACTAGA	99669	0.000364467	55846	0.000355203	1.02608	4.87163
AGTGAA	99576	0.000364127	55796	0.000354885	1.02604	4.86226
AGTAAT	257278	0.000940807	145578	0.000925936	1.01606	4.86062
GCGACA	61816	0.000226047	34398	0.000218785	1.03319	4.85486
AATACG	162163	0.000592993	91382	0.000581227	1.02024	4.84673
ACCTGG	57862	0.000211588	32165	0.000204583	1.03424	4.84188
GAAGAT	186835	0.000683213	105433	0.000670597	1.01881	4.8405
ATTGTT	87951	0.000321617	49210	0.000312996	1.02754	4.82752
GGAATA	124842	0.000456519	70162	0.000446259	1.02299	4.81862
TATAGA	81028	0.000296301	45288	0.00028805	1.02864	4.81434
AGAAAC	89637	0.000327782	50174	0.000319127	1.02712	4.80035
GCGATG	26082	9.5376e-05	14267	9.0744e-05	1.05104	4.78167
TCAAGG	54697	0.000200015	30391	0.000193299	1.03474	4.774
ATGTTG	71437	0.000261229	39868	0.000253577	1.03018	4.75649
AGAGAA	163651	0.000598435	92265	0.000586843	1.01975	4.75251
TACATC	37372	0.000136661	20621	0.000131158	1.04196	4.73852
CAGCGA	54457	0.000199137	30266	0.000192504	1.03445	4.72544
TGATGT	34609	0.000126557	19068	0.00012128	1.04351	4.72308
CTCGAA	46650	0.000170588	25858	0.000164467	1.03722	4.71382
TACGAC	25452	9.30722e-05	13928	8.85878e-05	1.05062	4.68592
TAGTGA	78406	0.000286713	43839	0.000278834	1.02826	4.67328
TACGTC	25597	9.36024e-05	14012	8.91221e-05	1.05027	4.66814
GATTTA	83339	0.000304752	46638	0.000296637	1.02736	4.66799
TATTTA	87589	0.000320293	49051	0.000311984	1.02663	4.66141
TCACGT	33566	0.000122743	18492	0.000117617	1.04359	4.65925
AAGACT	173771	0.000635441	98065	0.000623734	1.01877	4.65754
GGCAGA	83443	0.000305132	46700	0.000297031	1.02727	4.65694
CTGACG	21302	7.78966e-05	11607	7.38253e-05	1.05515	4.65373
TGAAGA	62841	0.000229795	35026	0.00022278	1.03149	4.65052
TTTTTA	78613	0.00028747	43963	0.000279623	1.02806	4.64817
ATTATG	77150	0.00028212	43136	0.000274363	1.02827	4.6385
CCAACA	58465	0.000213793	32553	0.00020705	1.03257	4.63481
GTGACA	69862	0.000255469	39008	0.000248107	1.02968	4.62744
CCGCAT	98312	0.000359505	55148	0.000350764	1.02492	4.62742
ACTGGC	49558	0.000181222	27522	0.000175051	1.03525	4.60939
TACTTA	58354	0.000213387	32496	0.000206688	1.03241	4.60926
CCATTA	75588	0.000276408	42261	0.000268797	1.02831	4.59769
AAACCC	221097	0.000808502	125068	0.000795484	1.01636	4.58965
ACTATA	116526	0.000426109	65511	0.000416677	1.02264	4.585
TGTTGG	43088	0.000157563	23879	0.00015188	1.03742	4.55381
TTATAC	32862	0.000120169	18116	0.000115225	1.0429	4.5404
CTATAC	30101	0.000110073	16564	0.000105354	1.04479	4.52958
AAATGA	291132	0.0010646	165065	0.00104988	1.01402	4.52217
ACTGAA	82951	0.000303333	46460	0.000295505	1.02649	4.51292
ATTCAG	65331	0.000238901	36470	0.000231964	1.0299	4.50841
GCGAGA	83155	0.000304079	46580	0.000296268	1.02636	4.49734
ACTCAC	53786	0.000196683	29937	0.000190412	1.03294	4.49476
TGCCAT	106755	0.000390379	59986	0.000381536	1.02318	4.49142
GACGGA	62202	0.000227459	34710	0.00022077	1.0303	4.45569
GATAGG	46135	0.000168705	25621	0.00016296	1.03526	4.44752
TTAGAA	71204	0.000260377	39815	0.00025324	1.02818	4.44212
TATACC	28202	0.000103128	15510	9.865e-05	1.0454	4.4417
CATTAA	74416	0.000272122	41637	0.000264828	1.02754	4.44024
TAGAGA	84813	0.000310142	47537	0.000302355	1.02575	4.43903
ACGAAA	134675	0.000492476	75886	0.000482666	1.02032	4.43392
CCATCA	54488	0.00019925	30348	0.000193026	1.03225	4.43167
CATTAC	28954	0.000105878	15936	0.000101359	1.04458	4.42253
CAAATA	107879	0.000394489	60647	0.00038574	1.02268	4.42008
AGCGAC	55117	0.00020155	30707	0.000195309	1.03196	4.41793
AGATGT	57813	0.000211409	32237	0.000205041	1.03106	4.40097
TAACCA	44923	0.000164273	24948	0.00015868	1.03525	4.38829
CGATAG	34301	0.000125431	18954	0.000120555	1.04044	4.38125
TACATT	48016	0.000175584	26698	0.00016981	1.034	4.38002
AGTCAA	109914	0.000401931	61817	0.000393181	1.02225	4.37858
AATTCT	154555	0.000565173	87227	0.000554799	1.0187	4.37549
TTATTC	34619	0.000126594	19135	0.000121706	1.04016	4.37126
TTACTT	26069	9.53284e-05	14322	9.10938e-05	1.04649	4.3692
CTCTGC	22241	8.13303e-05	12174	7.74316e-05	1.05035	4.3578
ATAACA	131252	0.000479959	73970	0.00047048	1.02015	4.33984
TGAAAT	168701	0.000616901	95302	0.00060616	1.01772	4.33612
TTTAAT	184076	0.000673124	104068	0.000661915	1.01693	4.33128
CAAGTG	52234	0.000191008	29096	0.000185062	1.03213	4.3232
AATGTT	224586	0.00082126	127180	0.000808917	1.01526	4.31701
TAAAGC	41145	0.000150458	22828	0.000145195	1.03624	4.31453
TTAGAT	178511	0.000652774	100910	0.000641829	1.01705	4.29483
ACATGT	75100	0.000274624	42063	0.000267538	1.02648	4.29296
AACAAT	381250	0.00139414	216676	0.00137815	1.01161	4.29252
ATAGCT	64383	0.000235434	35985	0.000228879	1.02864	4.29054
TTGCGG	32550	0.000119028	17983	0.000114379	1.04064	4.28824
GATGAC	23970	8.76528e-05	13156	8.36776e-05	1.04751	4.27817
TAATGA	77436	0.000283166	43396	0.000276016	1.0259	4.26536
TGATTC	25477	9.31636e-05	14005	8.90775e-05	1.04587	4.26417
TTTGTT	53671	0.000196263	29924	0.000190329	1.03118	4.25589
CACTGC	24386	8.91741e-05	13394	8.51913e-05	1.04675	4.24892
ATCAAC	67876	0.000248207	37977	0.000241549	1.02756	4.24369
TGGCCG	26819	9.8071e-05	14763	9.38987e-05	1.04443	4.24276
CAATTT	50773	0.000185665	28287	0.000179917	1.03195	4.23954
AGATAG	81043	0.000296356	45453	0.0002891	1.0251	4.23097
AATAGC	195716	0.000715689	110749	0.000704409	1.01601	4.22649
CATCAT	167899	0.000613969	94890	0.000603539	1.01728	4.21978
TTGAAG	45669	0.000167001	25405	0.000161586	1.03351	4.21196
GAACAT	151945	0.000555628	85802	0.000545736	1.01813	4.20801
ATCCAA	110453	0.000403902	62179	0.000395484	1.02128	4.20169
GGGAGA	102743	0.000375708	57794	0.000367594	1.02207	4.20004
TCAAGA	66765	0.000244144	37362	0.000237638	1.02738	4.18165
AGACTA	100374	0.000367045	56454	0.000359071	1.02221	4.1761
CAATTA	93004	0.000340095	52266	0.000332433	1.02305	4.16868
CTAATA	74292	0.000271669	41638	0.000264835	1.02581	4.16254
TCAATT	50747	0.00018557	28289	0.00017993	1.03135	4.16067
TTCAAG	40912	0.000149606	22728	0.000144559	1.03491	4.14826
TGGAAG	48450	0.000177171	26993	0.000171687	1.03194	4.14041
TGAAAA	57974	0.000211998	32388	0.000206001	1.02911	4.13696
GATGAA	59700	0.000218309	33368	0.000212234	1.02862	4.12967
TCATAA	65217	0.000238484	36497	0.000232136	1.02735	4.12761
ACATTC	61596	0.000225243	34444	0.000219078	1.02814	4.12513
GATGTG	31470	0.000115079	17404	0.000110697	1.03959	4.1103
GAGATG	37560	0.000137348	20842	0.000132564	1.03609	4.10565
GTCATA	86073	0.000314749	48346	0.0003075	1.02357	4.10041
ACGATA	107676	0.000393747	60631	0.000385638	1.02103	4.09914
GAATAA	117814	0.000430819	66401	0.000422338	1.02008	4.09836
GATTTC	26414	9.659e-05	14559	9.26012e-05	1.04307	4.08622
TCATAC	29235	0.000106906	16148	0.000102708	1.04087	4.08614
AATATG	193030	0.000705867	109276	0.00069504	1.01558	4.08447
GATTCG	25624	9.37012e-05	14116	8.97835e-05	1.04363	4.07507
ATGTAA	139144	0.000508818	78557	0.000499655	1.01834	4.07324
ACTTCC	38742	0.000141671	21516	0.000136851	1.03522	4.07183
ATAATC	65414	0.000239204	36624	0.000232944	1.02688	4.06432
CGTATA	68697	0.000251209	38487	0.000244793	1.02621	4.06423
TAAAAT	176813	0.000646565	100038	0.000636283	1.01616	4.05337
AATGAC	125197	0.000457817	70622	0.000449185	1.01922	4.04575
GAATAC	35041	0.000128137	19433	0.000123602	1.03669	4.02932
TTACTA	47807	0.000174819	26652	0.000169518	1.03128	4.02905
ATCGAG	74036	0.000270733	41528	0.000264135	1.02498	4.02486
GTGCCA	42753	0.000156338	23793	0.000151333	1.03307	4.02315
TTTGAA	61914	0.000226405	34649	0.000220382	1.02733	4.01983
TACTTC	26838	9.81405e-05	14808	9.41849e-05	1.042	4.01927
GACAGA	87966	0.000321672	49447	0.000314503	1.02279	4.01045
ATTGAT	224697	0.000821666	127381	0.000810195	1.01416	4.01006
TTTATT	49719	0.000181811	27743	0.000176457	1.03034	3.98934
CGGGAA	67423	0.000246551	37786	0.000240334	1.02586	3.97427
TAATCA	63699	0.000232933	35673	0.000226895	1.02661	3.97202
TACTAC	26484	9.6846e-05	14617	9.29701e-05	1.04169	3.96435
TTATTT	51177	0.000187143	28577	0.000181761	1.02961	3.95143
TAGTGC	30823	0.000112713	17066	0.000108547	1.03838	3.94757
TGGCAC	25972	9.49737e-05	14333	9.11638e-05	1.04179	3.93522
GAGATC	24931	9.1167e-05	13751	8.7462e-05	1.04236	3.90628
GTATAT	189855	0.000694257	107539	0.000683992	1.01501	3.90419
CTGAAG	29907	0.000109363	16557	0.000105309	1.03849	3.89975
CAACTG	37230	0.000136142	20693	0.000131616	1.03439	3.8994
GGTTTA	83356	0.000304814	46857	0.00029803	1.02276	3.89896
AGTCTG	61122	0.000223509	34231	0.000217723	1.02658	3.88575
ATTATC	61623	0.000225341	34518	0.000219549	1.02638	3.87421
AGACAC	58080	0.000212385	32509	0.000206771	1.02715	3.86858
TAGTTA	89743	0.00032817	50499	0.000321194	1.02172	3.86289
ATACTT	71076	0.000259909	39888	0.000253704	1.02446	3.86277
GAAGAG	67136	0.000245501	37653	0.000239489	1.02511	3.85182
CTACTA	45283	0.00016559	25261	0.00016067	1.03062	3.84079
GGCCGG	29318	0.000107209	16235	0.000103261	1.03823	3.83576
AAATCT	239691	0.000876496	136026	0.000865181	1.01308	3.82914
TCGAGG	38772	0.00014178	21578	0.000137245	1.03305	3.82845
TACATA	74715	0.000273216	41965	0.000266915	1.02361	3.82553
CCAGCG	28165	0.000102993	15587	9.91397e-05	1.03887	3.82001
CCACGA	40852	0.000149386	22757	0.000144744	1.03207	3.81722
ATTAGT	80700	0.000295102	45370	0.000288572	1.02263	3.81386
CTCGTG	32265	0.000117986	17903	0.00011387	1.03614	3.81003
AATCTA	231601	0.000846912	131416	0.00083586	1.01322	3.80535
TCCGTG	31880	0.000116578	17689	0.000112509	1.03616	3.78946
ATCTCT	67158	0.000245582	37681	0.000239667	1.02468	3.78836
CGAAGA	66382	0.000242744	37241	0.000236868	1.02481	3.78535
TAAACC	26896	9.83526e-05	14877	9.46238e-05	1.03941	3.78307
TACAGA	66800	0.000244272	37481	0.000238395	1.02466	3.77469
TCTTAT	207381	0.000758345	117600	0.000747984	1.01385	3.77005
ACACTC	58192	0.000212795	32596	0.000207324	1.02639	3.76537
TGTTGC	31538	0.000115327	17500	0.000111307	1.03612	3.7645
GTAATC	27935	0.000102152	15469	9.83892e-05	1.03824	3.74519
TTTCTT	39119	0.000143049	21790	0.000138593	1.03215	3.74404
TCTATG	35527	0.000129914	19759	0.000125675	1.03373	3.73831
TTTACG	31388	0.000114779	17420	0.000110798	1.03593	3.73611
CCATGA	55977	0.000204695	31347	0.00019938	1.02666	3.73012
TATCTT	40833	0.000149317	22765	0.000144795	1.03123	3.71857
GATATA	86031	0.000314596	48428	0.000308022	1.02134	3.71796
AAAGTC	239818	0.00087696	136151	0.000865976	1.01268	3.716
CTGACA	47811	0.000174834	26722	0.000169963	1.02866	3.69998
AGGGAG	100746	0.000368405	56809	0.000361329	1.01959	3.69747
ACAATA	174580	0.000638399	98909	0.000629102	1.01478	3.68765
TAAATT	58005	0.000212111	32510	0.000206777	1.0258	3.67674
AGATTC	46740	0.000170918	26121	0.00016614	1.02875	3.67012
TACTGG	37149	0.000135845	20692	0.00013161	1.03219	3.65226
TCTCTA	52939	0.000193586	29641	0.000188529	1.02682	3.64927
TTGGCA	63659	0.000232787	35728	0.000227245	1.02439	3.64539
ATACTC	58410	0.000213592	32749	0.000208297	1.02542	3.63684
GATGAG	30249	0.000110614	16794	0.000106817	1.03555	3.63016
TTATCC	27575	0.000100836	15285	9.72189e-05	1.0372	3.62252
GATAAG	51910	0.000189823	29065	0.000184865	1.02682	3.61294
AATCTT	206439	0.000754901	117130	0.000744995	1.0133	3.61223
ACAGAT	200127	0.000731819	113528	0.000722085	1.01348	3.60537
GAGGAG	48571	0.000177613	27173	0.000172831	1.02767	3.60293
GCCATC	26641	9.74201e-05	14763	9.38987e-05	1.0375	3.58855
GATAGA	85115	0.000311246	47943	0.000304937	1.02069	3.58693
TTTCCT	32511	0.000118885	18081	0.000115003	1.03376	3.57961
AGATAC	45772	0.000167378	25591	0.000162769	1.02831	3.57745
AGCGAT	148471	0.000542925	84053	0.000534612	1.01555	3.5757
ATATGC	57159	0.000209017	32053	0.00020387	1.02525	3.57371
ACTACT	48612	0.000177763	27204	0.000173029	1.02736	3.56563
CGAGTG	43072	0.000157505	24064	0.000153057	1.02906	3.55953
CTACGA	35402	0.000129457	19720	0.000125427	1.03213	3.55924
TAAGTA	76927	0.000281305	43294	0.000275368	1.02156	3.55096
TTTAAG	52054	0.00019035	29162	0.000185482	1.02624	3.54181
GCGGGC	18517	6.77125e-05	10191	6.48189e-05	1.04464	3.54119
GTATTG	40069	0.000146523	22366	0.000142257	1.02999	3.54061
GAAGGA	116158	0.000424763	65639	0.000417491	1.01742	3.53745
TATCAA	59133	0.000216236	33183	0.000211057	1.02454	3.53442
AATCCG	164094	0.000600055	92984	0.000591416	1.01461	3.53368
AATCAC	173089	0.000632947	98119	0.000624077	1.01421	3.53284
AGACAA	134827	0.000493032	76286	0.00048521	1.01612	3.5306
GGCGTT	30954	0.000113192	17209	0.000109456	1.03413	3.52955
GCCAGC	23630	8.64095e-05	13074	8.3156e-05	1.03913	3.5215
ATAGGG	98903	0.000361666	55814	0.000355	1.01878	3.51461
TAGAAT	186922	0.000683531	106027	0.000674375	1.01358	3.50892
CAGATA	78137	0.000285729	43995	0.000279826	1.0211	3.50293
TCCATT	41611	0.000152162	23248	0.000147867	1.02905	3.49733
GGCGCG	19053	6.96725e-05	10499	6.67779e-05	1.04335	3.4915
CAAACT	45677	0.00016703	25556	0.000162547	1.02758	3.48376
GATATT	40222	0.000147083	22464	0.00014288	1.02941	3.48065
TTTTGA	74945	0.000274057	42185	0.000268314	1.0214	3.47992
TTGAAA	61759	0.000225839	34688	0.00022063	1.02361	3.47813
TGGGTA	79450	0.000290531	44749	0.000284622	1.02076	3.47696
TCAACC	27408	0.000100225	15214	9.67673e-05	1.03573	3.47282
GAAAAA	121753	0.000445223	68850	0.000437914	1.01669	3.47208
ATGTTT	76562	0.00027997	43107	0.000274178	1.02112	3.47202
GGGAAA	122320	0.000447296	69176	0.000439988	1.01661	3.46393
GCGGCA	56092	0.000205116	31473	0.000200181	1.02465	3.45807
ACAGAG	87681	0.00032063	49440	0.000314459	1.01962	3.45598
AAACGA	331335	0.00121162	188606	0.00119961	1.01001	3.45439
TAACTA	61458	0.000224738	34523	0.00021958	1.02349	3.45228
TCTAAT	166164	0.000607624	94199	0.000599144	1.01415	3.44695
ATAGTG	84547	0.000309169	47659	0.000303131	1.01992	3.44407
TAAATC	39222	0.000143426	21905	0.000139325	1.02944	3.43978
GAGTAA	99215	0.000362807	56019	0.000356304	1.01825	3.42297
ATATGG	87770	0.000320955	49500	0.00031484	1.01942	3.42266
AGATGA	98746	0.000361092	55756	0.000354631	1.01822	3.40878
ATCTTC	60175	0.000220046	33808	0.000215033	1.02332	3.3914
TATTGA	77785	0.000284442	43825	0.000278745	1.02044	3.38798
ACTAGT	63397	0.000231828	35641	0.000226691	1.02266	3.38511
GTGACG	25416	9.29405e-05	14103	8.97009e-05	1.03612	3.37931
TATACG	35490	0.000129779	19802	0.000125949	1.03041	3.3776
GAGGAA	104411	0.000381807	58994	0.000375226	1.01754	3.37653
AGACGG	52056	0.000190357	29199	0.000185718	1.02498	3.37507
GATAAT	204765	0.000748779	116277	0.000739569	1.01245	3.37161
ATACCG	59106	0.000216137	33207	0.00021121	1.02333	3.3629
CACATG	46631	0.000170519	26124	0.000166159	1.02624	3.35169
AAGATG	131672	0.000481495	74549	0.000474162	1.01546	3.34883
GTAAAT	147204	0.000538292	83413	0.000530541	1.01461	3.34752
TTGATT	39991	0.000146238	22359	0.000142212	1.02831	3.34313
TCAAAA	73086	0.000267259	41164	0.00026182	1.02077	3.33701
ATTCCA	74741	0.000273311	42106	0.000267811	1.02053	3.3364
CTTTAC	24774	9.05929e-05	13748	8.74429e-05	1.03602	3.32798
TTCTAT	139839	0.000511359	79217	0.000503853	1.0149	3.32661
CTTCAA	50150	0.000183387	28127	0.000178899	1.02509	3.32641
GACTCA	56547	0.00020678	31761	0.000202013	1.0236	3.32628
GACGAA	60077	0.000219688	33769	0.000214785	1.02283	3.3192
ACTCAA	95343	0.000348648	53846	0.000342483	1.018	3.3102
CCTGAT	116190	0.00042488	65734	0.000418095	1.01623	3.29931
TAACTG	41498	0.000151749	23223	0.000147708	1.02736	3.29385
ACGTAA	103554	0.000378673	58534	0.0003723	1.01712	3.28303
GAAGCC	19973	7.30367e-05	11045	7.02507e-05	1.03966	3.28019
CATATG	54806	0.000200413	30782	0.000195786	1.02363	3.27976
ATAGGA	153089	0.000559812	86801	0.00055209	1.01399	3.26995
CCGGAG	29588	0.000108197	16479	0.000104813	1.03228	3.26882
TTAGGA	79494	0.000290692	44831	0.000285144	1.01946	3.26307
CAACAG	55744	0.000203843	31319	0.000199202	1.0233	3.26206
TAAGCC	25888	9.46665e-05	14388	9.15136e-05	1.03445	3.2578
GGATAA	106753	0.000390371	60368	0.000383965	1.01668	3.24999
ATATTC	70176	0.000256618	39531	0.000251433	1.02062	3.24594
AGGATA	160044	0.000585245	90783	0.000577417	1.01356	3.24168
CTAGAC	32540	0.000118991	18156	0.00011548	1.03041	3.23427
GATCAT	141722	0.000518245	80327	0.000510913	1.01435	3.22738
CACCCA	33462	0.000122363	18680	0.000118812	1.02988	3.22425
CATACA	66504	0.00024319	37447	0.000238178	1.02104	3.22357
GACAAA	92842	0.000339502	52448	0.000333591	1.01772	3.21625
GTTATA	94512	0.000345609	53400	0.000339646	1.01756	3.21551
AATCCT	194717	0.000712036	110602	0.000703474	1.01217	3.21404
CATGAT	170253	0.000622577	96628	0.000614594	1.01299	3.20512
ATTTCT	59619	0.000218013	33539	0.000213322	1.02199	3.18746
TATGAG	41874	0.000153124	23458	0.000149202	1.02628	3.18126
TAGTCT	37237	0.000136167	20828	0.000132475	1.02787	3.17773
CAAAAG	92514	0.000338303	52274	0.000332484	1.0175	3.17129
TTTGAC	31496	0.000115174	17576	0.000111791	1.03026	3.16693
GACGTC	22789	8.33342e-05	12650	8.04592e-05	1.03573	3.16684
CTGCGA	33850	0.000123782	18910	0.000120275	1.02915	3.16553
TATCCT	32411	0.00011852	18095	0.000115092	1.02979	3.16308
CACATA	74140	0.000271113	41809	0.000265922	1.01952	3.1613
TTCCTT	29780	0.000108899	16606	0.000105621	1.03103	3.15582
TCAGAA	61283	0.000224098	34493	0.00021939	1.02146	3.15502
TAGTAA	81656	0.000298597	46092	0.000293164	1.01853	3.15262
GAAAAG	102487	0.000374772	57966	0.000368688	1.0165	3.15005
ATGTCC	50023	0.000182923	28094	0.000178689	1.02369	3.14098
TGATAA	54110	0.000197868	30417	0.000193465	1.02276	3.14081
ACATGA	103772	0.000379471	58706	0.000373394	1.01627	3.12638
AGAGAC	62405	0.000228201	35139	0.000223498	1.02104	3.12237
ATACAG	86966	0.000318015	49133	0.000312506	1.01763	3.09681
AACTTT	196345	0.000717989	111583	0.000709714	1.01166	3.09338
CTGATG	30777	0.000112545	17181	0.000109278	1.02989	3.09285
AGTATG	67746	0.000247732	38188	0.000242891	1.01993	3.08409
GAAGTG	46665	0.000170643	26198	0.00016663	1.02409	3.08314
CAAAGT	62571	0.000228808	35245	0.000224173	1.02068	3.07348
CAAGAG	68730	0.00025133	38751	0.000246472	1.01971	3.07279
CGAGAG	43070	0.000157497	24161	0.000153674	1.02488	3.05775
TATAGG	67418	0.000246532	38008	0.000241746	1.0198	3.05667
CACCAA	46417	0.000169736	26063	0.000165771	1.02392	3.05413
ACATTT	87906	0.000321452	49681	0.000315992	1.01728	3.05311
ATCACG	57686	0.000210945	32472	0.000206535	1.02135	3.04529
TTCGCG	23982	8.76967e-05	13342	8.48606e-05	1.03342	3.04412
TACGCC	15766	5.76527e-05	8706	5.53737e-05	1.04116	3.0208
TGACAA	47199	0.000172596	26515	0.000168646	1.02342	3.01677
TATTGC	37585	0.00013744	21055	0.000133918	1.02629	3.01547
ATAGGC	71231	0.000260476	40193	0.000255644	1.0189	3.00172
TTTAGA	70936	0.000259397	40025	0.000254575	1.01894	3.00163
TCCTGA	39208	0.000143375	21981	0.000139808	1.02551	2.98989
CTGATT	34037	0.000124466	19048	0.000121153	1.02734	2.98129
CAATTG	57813	0.000211409	32559	0.000207089	1.02086	2.98033
TCGAGA	64093	0.000234374	36135	0.000229833	1.01975	2.97395
GATGTC	27687	0.000101245	15450	9.82683e-05	1.03029	2.97198
AGAGAG	98897	0.000361644	55972	0.000356005	1.01584	2.97172
ATCAGA	98719	0.000360993	55872	0.000355369	1.01583	2.96655
ATAATG	87436	0.000319734	49440	0.000314459	1.01677	2.95687
CGACTA	48412	0.000177032	27217	0.000173111	1.02265	2.95621
CAGAAA	82377	0.000301234	46557	0.000296122	1.01726	2.95266
CGAGGG	49003	0.000179193	27555	0.000175261	1.02243	2.94672
GCTGGA	65713	0.000240298	37064	0.000235742	1.01932	2.94665
ACATCA	119731	0.000437829	67873	0.0004317	1.0142	2.93475
TGATTA	65613	0.000239932	37010	0.000235399	1.01926	2.93448
GAAATG	64603	0.000236239	36435	0.000231742	1.01941	2.93385
TGAACA	49295	0.000180261	27726	0.000176349	1.02218	2.92301
ACACCA	86784	0.000317349	49079	0.000312163	1.01662	2.91829
ACTAAT	187392	0.00068525	106540	0.000677638	1.01123	2.91225
CAAGCT	33205	0.000121423	18588	0.000118227	1.02703	2.91196
AGTGAC	51798	0.000189414	29152	0.000185419	1.02155	2.91167
CGAATC	32584	0.000119152	18236	0.000115988	1.02728	2.91027
AATAGT	258603	0.000945652	147279	0.000936755	1.0095	2.89727
GGTGAC	28834	0.000105439	16112	0.000102479	1.02889	2.89565
CAGAGA	80987	0.000296151	45781	0.000291186	1.01705	2.89201
GCCGCA	40802	0.000149204	22905	0.000145685	1.02415	2.89068
TCCACA	47440	0.000173477	26678	0.000169683	1.02236	2.89012
CTGTCC	23322	8.52833e-05	12991	8.26281e-05	1.03213	2.88928
CCTCGA	41245	0.000150824	23157	0.000147288	1.024	2.88904
GTAACA	66431	0.000242923	37487	0.000238433	1.01883	2.88869
GATGGC	26311	9.62134e-05	14684	9.33963e-05	1.03016	2.88513
TACAAC	40055	0.000146472	22482	0.000142995	1.02432	2.88347
ATCTAT	167324	0.000611866	95080	0.000604748	1.01177	2.88218
GACATC	31489	0.000115148	17620	0.00011207	1.02746	2.87991
GATATC	27777	0.000101574	15516	9.86881e-05	1.02924	2.87626
CGACAT	142402	0.000520732	80841	0.000514182	1.01274	2.87519
TACTGC	23357	8.54112e-05	13013	8.2768e-05	1.03194	2.87403
CAGTGC	21654	7.91838e-05	12050	7.66429e-05	1.03315	2.86985
TTATCT	36627	0.000133937	20538	0.00013063	1.02531	2.86777
TAGCAC	28475	0.000104127	15913	0.000101213	1.02878	2.86747
AGAGTC	61674	0.000225528	34783	0.000221234	1.01941	2.86695
TTAAAC	40885	0.000149507	22957	0.000146016	1.02391	2.86528
CATTGG	48132	0.000176008	27077	0.000172221	1.02199	2.86355
CGATAT	201596	0.000737191	114683	0.000729431	1.01064	2.86214
ATTTTA	127533	0.000466359	72353	0.000460195	1.0134	2.85967
AGATTG	70153	0.000256534	39615	0.000251968	1.01812	2.85797
CCTTGA	50593	0.000185007	28478	0.000181132	1.0214	2.85794
TCTGAC	26550	9.70873e-05	14824	9.42867e-05	1.0297	2.85508
ATGGCA	121563	0.000444528	68950	0.00043855	1.01363	2.84054
TTAAAA	73271	0.000267935	41399	0.000263315	1.01755	2.82982
GATTCC	16361	5.98285e-05	9065	5.76571e-05	1.03766	2.82366
CGAGAT	176924	0.000646971	100591	0.0006398	1.01121	2.82345
TGGCAT	178545	0.000652899	101518	0.000645696	1.01115	2.82294
TATTCT	36815	0.000134624	20653	0.000131362	1.02484	2.82216
ATGAGG	62102	0.000227093	35038	0.000222856	1.01901	2.81906
ACTCAT	168366	0.000615676	95703	0.00060871	1.01144	2.81166
GCATAA	100122	0.000366123	56720	0.000360762	1.01486	2.80738
ACTGCG	38730	0.000141627	21744	0.000138301	1.02405	2.80469
AGCCAT	151485	0.000553946	86059	0.000547371	1.01201	2.79835
ATATGT	86145	0.000315013	48748	0.000310057	1.01598	2.79811
AAACCA	381817	0.00139622	217877	0.00138579	1.00753	2.79496
CGCGGG	29332	0.00010726	16411	0.000104381	1.02759	2.79208
TCCGAC	24659	9.01724e-05	13763	8.75383e-05	1.03009	2.78651
CTGGAG	32728	0.000119679	18339	0.000116644	1.02602	2.78527
GAATTA	113885	0.000416452	64584	0.000410781	1.01381	2.78399
TTGTTC	33987	0.000124283	19054	0.000121191	1.02551	2.78354
CGTGGA	49026	0.000179277	27604	0.000175573	1.0211	2.77487
TGACTC	24178	8.84135e-05	13493	8.5821e-05	1.03021	2.76971
TAATTC	37787	0.000138178	21216	0.000134942	1.02398	2.76257
TAACCC	20146	7.36693e-05	11212	7.13129e-05	1.03304	2.75934
CATATC	41160	0.000150513	23134	0.000147142	1.02291	2.7569
CGTCTG	30674	0.000112168	17180	0.000109272	1.0265	2.7452
AAAAGT	358018	0.00130919	204275	0.00129927	1.00763	2.74428
CCGGCA	46313	0.000169356	26068	0.000165803	1.02143	2.73857
TACGGA	51073	0.000186762	28778	0.00018304	1.02034	2.73176
ATGAAC	49721	0.000181818	28010	0.000178155	1.02056	2.72475
TATGAC	31889	0.000116611	17874	0.000113686	1.02573	2.71886
ACAAAC	88167	0.000322407	49928	0.000317563	1.01525	2.70338
TGTGAT	219009	0.000800866	124714	0.000793232	1.00962	2.70105
ACGATC	37955	0.000138793	21324	0.000135629	1.02332	2.69431
TACGTA	51450	0.000188141	29001	0.000184458	1.01997	2.69248
AGAACG	71883	0.00026286	40643	0.000258506	1.01684	2.6915
GTGATA	88272	0.000322791	49992	0.00031797	1.01516	2.68885
AAGAGT	222985	0.000815406	126995	0.00080774	1.00949	2.68777
TACTCG	31078	0.000113645	17419	0.000110792	1.02575	2.68664
CTCACC	22280	8.14729e-05	12430	7.90599e-05	1.03052	2.6857
GCATCG	34124	0.000124784	19149	0.000121795	1.02453	2.6847
GAGTCT	25853	9.45386e-05	14455	9.19397e-05	1.02827	2.68417
CACGAT	103526	0.000378571	58704	0.000373382	1.0139	2.67213
CAAAGA	113020	0.000413288	64126	0.000407868	1.01329	2.67115
TGATGA	53982	0.0001974	30450	0.000193674	1.01924	2.65874
TTAAGT	52997	0.000193798	29890	0.000190113	1.01939	2.65452
GCTCTG	22770	8.32647e-05	12712	8.08535e-05	1.02982	2.65432
CTCTGA	45481	0.000166314	25612	0.000162903	1.02094	2.65275
CAAACC	31745	0.000116084	17804	0.000113241	1.02511	2.64894
GAATAG	66916	0.000244697	37822	0.000240563	1.01718	2.64847
GTATAC	24947	9.12255e-05	13947	8.87086e-05	1.02837	2.64636
TTAGTG	48547	0.000177525	27359	0.000174014	1.02018	2.64258
TCGTCA	67266	0.000245976	38023	0.000241842	1.0171	2.64245
AGACGC	28193	0.000103095	15789	0.000100425	1.0266	2.64088
GATTGA	80270	0.000293529	45444	0.000289042	1.01552	2.62426
TTTTAA	68263	0.000249622	38596	0.000245486	1.01685	2.62379
AAGACG	114446	0.000418503	64957	0.000413153	1.01295	2.61957
TCTCTC	27050	9.89157e-05	15144	9.6322e-05	1.02693	2.61829
CAATGT	61826	0.000226084	34928	0.000222156	1.01768	2.61825
ATGATG	46726	0.000170866	26329	0.000167463	1.02032	2.61096
ACTGAC	43374	0.000158609	24422	0.000155334	1.02108	2.60822
TGCTCC	14752	5.39447e-05	8182	5.20409e-05	1.03658	2.60682
GGTCAA	65635	0.000240012	37102	0.000235984	1.01707	2.60631
TATCAT	174619	0.000638542	99360	0.00063197	1.0104	2.60416
ATCTAC	50920	0.000186203	28719	0.000182665	1.01937	2.60002
TCTATC	33493	0.000122476	18806	0.000119614	1.02393	2.59551
GAGAGG	52026	0.000190247	29351	0.000186684	1.01909	2.59
CTATAT	177974	0.000650811	101285	0.000644214	1.01024	2.58913
AAGATC	129404	0.000473201	73514	0.000467579	1.01202	2.58841
GGGCCC	17962	6.5683e-05	9999	6.35977e-05	1.03279	2.58582
CGAATT	44143	0.000161421	24865	0.000158152	1.02067	2.5808
TGACGC	19565	7.15448e-05	10907	6.9373e-05	1.03131	2.57981
CCTACT	25354	9.27138e-05	14188	9.02415e-05	1.0274	2.57813
ATATCG	76647	0.000280281	43390	0.000275978	1.01559	2.57533
TAATCG	41320	0.000151098	23260	0.000147943	1.02132	2.57427
GTCCCA	33230	0.000121515	18661	0.000118692	1.02378	2.56976
TTACGT	31888	0.000116607	17900	0.000113851	1.02421	2.56109
CGACCG	23777	8.69471e-05	13297	8.45744e-05	1.02805	2.55528
TTAGAG	53118	0.00019424	29981	0.000190691	1.01861	2.55306
GCAGAA	83990	0.000307132	47589	0.000302686	1.01469	2.54233
TCAAAT	161000	0.00058874	91595	0.000582582	1.01057	2.54164
ATTTAC	55985	0.000204724	31617	0.000201097	1.01804	2.54148
CAGAGT	43859	0.000160382	24712	0.000157178	1.02038	2.53723
ATAACC	55676	0.000203594	31442	0.000199984	1.01805	2.53667
GACGAT	95743	0.00035011	54302	0.000345383	1.01369	2.53104
ATCTAA	110831	0.000405284	62920	0.000400197	1.01271	2.53092
TGGAAC	31109	0.000113759	17465	0.000111085	1.02407	2.51589
TCCTAC	25808	9.4374e-05	14455	9.19397e-05	1.02648	2.51562
AATAGG	240806	0.000880573	137276	0.000873132	1.00852	2.51046
TTATCA	60636	0.000221732	34275	0.000218003	1.01711	2.51012
ACCCAT	123484	0.000451553	70158	0.000446234	1.01192	2.50705
GACCCA	33854	0.000123796	19027	0.00012102	1.02295	2.50404
TGTACG	30329	0.000110906	17025	0.000108286	1.0242	2.49691
AGAATT	91895	0.000336039	52115	0.000331473	1.01378	2.4955
TGTAAT	238134	0.000870802	135758	0.000863477	1.00848	2.48519
TTCCTA	48274	0.000176527	27237	0.000173238	1.01898	2.4817
TAGACG	33768	0.000123482	18982	0.000120733	1.02277	2.48163
TCCAGT	38457	0.000140629	21649	0.000137697	1.02129	2.47996
CGATAC	25607	9.3639e-05	14347	9.12528e-05	1.02615	2.47544
GACTAT	131026	0.000479132	74480	0.000473723	1.01142	2.47467
GAACGA	62067	0.000226965	35101	0.000223257	1.01661	2.46693
ATGTTA	142187	0.000519946	80864	0.000514328	1.01092	2.46692
CAAATC	49811	0.000182148	28116	0.000178829	1.01856	2.46497
TCAAAG	59306	0.000216869	33528	0.000213252	1.01696	2.46162
CACACG	35117	0.000128415	19753	0.000125637	1.02211	2.45899
GTAGTG	38627	0.00014125	21750	0.000138339	1.02104	2.45688
TACGGC	28828	0.000105417	16179	0.000102905	1.02441	2.45571
CATACG	32337	0.000118249	18173	0.000115588	1.02302	2.45553
AAACTC	222364	0.000813135	126745	0.00080615	1.00866	2.45212
TATCTG	39555	0.000144644	22279	0.000141704	1.02075	2.4518
TGAGCC	19856	7.26089e-05	11089	7.05306e-05	1.02947	2.44984
AAAACG	239191	0.000874667	136380	0.000867433	1.00834	2.44884
CGAGGA	62170	0.000227342	35164	0.000223657	1.01647	2.44884
GTCAAG	43635	0.000159563	24603	0.000156485	1.01967	2.44352
CCGAAG	31689	0.000115879	17807	0.00011326	1.02313	2.44171
TTACAA	52450	0.000191798	29625	0.000188427	1.01789	2.43979
CATGGT	46264	0.000169177	26102	0.000166019	1.01902	2.43402
CTAGAA	58246	0.000212992	32931	0.000209455	1.01689	2.42962
ATCTCA	94987	0.000347346	53900	0.000342826	1.01318	2.42927
GGACAT	175836	0.000642992	100126	0.000636842	1.00966	2.42825
TACACA	55438	0.000202724	31331	0.000199278	1.01729	2.4261
TCTATT	43380	0.000158631	24462	0.000155588	1.01955	2.42225
AGAGGA	145110	0.000530634	82552	0.000525065	1.01061	2.42112
TACCTC	24713	9.03698e-05	13848	8.8079e-05	1.02601	2.41911
TGTCTG	40259	0.000147218	22686	0.000144292	1.02028	2.41824
TTGTTG	45735	0.000167243	25805	0.00016413	1.01896	2.41284
CAAGGA	99918	0.000365377	56723	0.000360782	1.01274	2.40828
TGGAGA	62363	0.000228047	35284	0.000224421	1.01616	2.40676
CTTAAC	31027	0.000113459	17437	0.000110906	1.02301	2.40405
ACAAGT	77842	0.000284651	44118	0.000280609	1.0144	2.40023
GCTATA	78803	0.000288165	44669	0.000284113	1.01426	2.39115
CCAACT	36812	0.000134613	20730	0.000131851	1.02095	2.38749
AGAGTA	136138	0.000497826	77434	0.000492512	1.01079	2.38478
TAAAGG	78938	0.000288658	44748	0.000284616	1.0142	2.38388
GAGAGA	109350	0.000399868	62122	0.000395121	1.01201	2.37736
TTCCAC	23335	8.53308e-05	13072	8.31433e-05	1.02631	2.37731
TACTAG	40854	0.000149394	23033	0.000146499	1.01976	2.37468
CTCTAA	47840	0.00017494	27012	0.000171807	1.01823	2.3744
CCATCT	34447	0.000125965	19387	0.000123309	1.02154	2.37339
CTAATT	50249	0.000183749	28385	0.00018054	1.01777	2.37305
CCCGAG	25420	9.29552e-05	14257	9.06804e-05	1.02509	2.36812
ATCCTA	93540	0.000342055	53092	0.000337687	1.01293	2.36547
GCCGAT	79688	0.000291401	45182	0.000287376	1.01401	2.36209
CATGAG	40478	0.000148019	22822	0.000145157	1.01971	2.35855
ATACCA	96279	0.00035207	54659	0.000347654	1.0127	2.35773
GATACC	18045	6.59865e-05	10075	6.40811e-05	1.02973	2.35607
TAGATG	43901	0.000160536	24772	0.00015756	1.01889	2.35489
CTGCCG	18162	6.64143e-05	10143	6.45136e-05	1.02946	2.3426
CGATTC	28013	0.000102437	15734	0.000100075	1.02361	2.34222
CAGCAT	143023	0.000523003	81387	0.000517655	1.01033	2.34147
GGCGAG	37852	0.000138416	21331	0.000135674	1.02021	2.33749
CCGTTG	28001	0.000102393	15728	0.000100037	1.02356	2.33703
GTTATC	29993	0.000109678	16861	0.000107243	1.0227	2.33243
GACGCG	20050	7.33183e-05	11215	7.1332e-05	1.02785	2.32938
ATCTTG	61432	0.000224643	34773	0.000221171	1.0157	2.32157
TAATGT	55255	0.000202055	31250	0.000198763	1.01656	2.32122
CTTACT	25816	9.44033e-05	14489	9.2156e-05	1.02439	2.32116
TCCAGA	41304	0.000151039	23301	0.000148204	1.01913	2.31328
CGGTCC	20883	7.63644e-05	11690	7.43532e-05	1.02705	2.31074
TAGAGT	51595	0.000188671	29166	0.000185508	1.01705	2.30842
TCTAAA	51293	0.000187567	28994	0.000184414	1.0171	2.30764
GTAATT	38058	0.000139169	21456	0.000136469	1.01979	2.29549
CTGATA	59673	0.000218211	33776	0.000214829	1.01574	2.29386
TACGGG	40607	0.000148491	22908	0.000145704	1.01912	2.29262
TCCATA	59585	0.000217889	33727	0.000214518	1.01572	2.28866
ATTAGC	57774	0.000211266	32694	0.000207947	1.01596	2.28842
ATCCTG	56580	0.0002069	32014	0.000203622	1.0161	2.28385
CATGCA	53672	0.000196266	30356	0.000193077	1.01652	2.28187
CTATCA	59108	0.000216145	33457	0.0002128	1.01572	2.27949
CCAGAT	128877	0.000471274	73318	0.000466333	1.0106	2.27917
ATCGCT	55256	0.000202059	31260	0.000198826	1.01626	2.2788
CCCTGA	43306	0.00015836	24449	0.000155506	1.01836	2.2741
ACGCGA	70005	0.000255992	39678	0.000252368	1.01436	2.26928
CTTATA	69274	0.000253319	39261	0.000249716	1.01443	2.26815
CACGCG	26002	9.50834e-05	14603	9.28811e-05	1.02371	2.26634
GCTAGT	39604	0.000144823	22342	0.000142104	1.01913	2.26502
CTAAGA	68966	0.000252193	39086	0.000248603	1.01444	2.26488
ATCAGT	66422	0.00024289	37634	0.000239368	1.01472	2.26454
TCAGAC	31869	0.000116538	17940	0.000114106	1.02131	2.25961
CTAAAT	142595	0.000521438	81173	0.000516294	1.00996	2.2554
CAAAAT	197258	0.000721328	112458	0.000715279	1.00846	2.25449
ACACAC	69418	0.000253846	39348	0.000250269	1.01429	2.2489
GATTTG	36525	0.000133564	20592	0.000130974	1.01978	2.24733
GCTGAT	128282	0.000469098	72989	0.00046424	1.01046	2.24592
CGGGTC	31232	0.000114208	17580	0.000111816	1.0214	2.24538
ACTGGA	93369	0.000341429	53031	0.000337299	1.01225	2.23871
CTTACA	38726	0.000141612	21847	0.000138956	1.01912	2.2381
AAAATC	248667	0.000909319	141907	0.000902587	1.00746	2.23462
CCCAGA	48066	0.000175766	27170	0.000172812	1.01709	2.23337
CATCCA	44906	0.000164211	25369	0.000161357	1.01769	2.23238
GGCCGA	49492	0.000180981	27984	0.00017799	1.01681	2.22856
CACTGG	35468	0.000129698	19994	0.00012717	1.01988	2.2263
TCAACG	36193	0.00013235	20407	0.000129797	1.01967	2.22499
TACATG	47889	0.000175119	27072	0.000172189	1.01702	2.21934
TAGCGA	48721	0.000178162	27547	0.00017521	1.01685	2.21619
CAGACG	33557	0.00012271	18908	0.000120263	1.02035	2.21594
GCAAGG	60255	0.000220339	34127	0.000217062	1.0151	2.21212
CAGCCG	25240	9.2297e-05	14180	9.01906e-05	1.02335	2.19988
GAAAAT	189185	0.000691807	107859	0.000686027	1.00842	2.19944
CTATTT	44071	0.000161158	24900	0.000158374	1.01758	2.19782
AATCTC	190928	0.00069818	108859	0.000692388	1.00837	2.19442
GTGAAT	133305	0.000487466	75880	0.000482628	1.01002	2.19399
TTAACT	34724	0.000126978	19577	0.000124518	1.01976	2.18914
GATGTT	30654	0.000112095	17261	0.000109787	1.02102	2.18612
GTAATG	38394	0.000140398	21668	0.000137817	1.01873	2.18369
AGAAGT	86194	0.000315192	48949	0.000311336	1.01239	2.1754
GTCCGA	50044	0.000183	28310	0.000180063	1.01631	2.17533
GAAATT	53228	0.000194643	30127	0.00019162	1.01577	2.17106
TATGTT	48843	0.000178608	27626	0.000175713	1.01648	2.17103
TTCTGG	36765	0.000134441	20743	0.000131934	1.019	2.16808
ATAGCG	67140	0.000245516	38068	0.000242128	1.01399	2.16589
TCGATT	37898	0.000138584	21389	0.000136043	1.01868	2.16452
CCATCC	25197	9.21397e-05	14161	9.00698e-05	1.02298	2.16357
TATTGT	55641	0.000203467	31506	0.000200391	1.01535	2.16039
AGGAAT	289916	0.00106016	165578	0.00105314	1.00666	2.15578
GGAGGA	100705	0.000368255	57249	0.000364127	1.01134	2.1542
ATGTAT	239689	0.000876488	136803	0.000870123	1.00732	2.15192
GTAGAA	87237	0.000319006	49552	0.000315171	1.01217	2.15032
TCGTGG	39195	0.000143327	22131	0.000140762	1.01822	2.14784
ACAACT	68051	0.000248847	38593	0.000245467	1.01377	2.14625
TCGGCA	59423	0.000217296	33668	0.000214142	1.01473	2.14379
CGTGCC	18401	6.72883e-05	10304	6.55377e-05	1.02671	2.14257
CGTAAG	30929	0.0001131	17425	0.00011083	1.02048	2.14081
CGTCGA	35448	0.000129625	19999	0.000127202	1.01905	2.13418
GATCAA	49052	0.000179372	27753	0.00017652	1.01615	2.13372
TGTCCG	28865	0.000105553	16253	0.000103376	1.02106	2.12528
GAGTCC	17783	6.50284e-05	9956	6.33242e-05	1.02691	2.12171
TTATGT	50345	0.0001841	28495	0.00018124	1.01578	2.11249
TCGAAA	64402	0.000235503	36519	0.000232276	1.0139	2.10698
ATGATC	32005	0.000117035	18044	0.000114767	1.01976	2.10202
TTCGAA	55262	0.000202081	31304	0.000199106	1.01494	2.09636
CAGGGA	82883	0.000303084	47079	0.000299442	1.01216	2.09544
CTGGCT	31272	0.000114355	17628	0.000112121	1.01992	2.09424
ACATTG	80411	0.000294045	45668	0.000290467	1.01232	2.08949
TAGCGG	45622	0.000166829	25806	0.000164137	1.0164	2.08918
GTCGAC	23284	8.51443e-05	13085	8.3226e-05	1.02305	2.08587
TAGCTC	26755	9.7837e-05	15059	9.57814e-05	1.02146	2.08448
TGTATT	48674	0.00017799	27548	0.000175217	1.01583	2.08299
ATTTCC	49972	0.000182736	28289	0.00017993	1.0156	2.08046
GTTCGC	22159	8.10304e-05	12447	7.9168e-05	1.02352	2.07599
GGAATC	33635	0.000122996	18977	0.000120701	1.01901	2.07395
CTGGAT	143681	0.000525409	81860	0.000520663	1.00911	2.07255
GATGTA	77601	0.000283769	44067	0.000280284	1.01243	2.07201
AAGCGA	223163	0.000816056	127373	0.000810144	1.0073	2.07133
CTGTAC	26788	9.79576e-05	15080	9.5915e-05	1.0213	2.07006
TGCGGC	24136	8.82599e-05	13572	8.63235e-05	1.02243	2.06778
ATTCTA	84031	0.000307282	47743	0.000303665	1.01191	2.06651
CTCACA	50528	0.000184769	28610	0.000181971	1.01538	2.06262
GAAGTT	40906	0.000149584	23123	0.000147072	1.01708	2.05876
ACATAG	99672	0.000364478	56687	0.000360553	1.01089	2.05874
TACTGA	50764	0.000185632	28747	0.000182843	1.01526	2.05162
TCCGTC	20231	7.39802e-05	11355	7.22225e-05	1.02434	2.05082
ACGTGA	98086	0.000358678	55783	0.000354803	1.01092	2.04898
CACGTC	28326	0.000103582	15960	0.000101512	1.02039	2.03932
ATTCCT	52640	0.000192493	29821	0.000189674	1.01486	2.03555
TAGGTC	37437	0.000136899	21150	0.000134523	1.01766	2.03551
CATTTT	49149	0.000179727	27829	0.000177004	1.01538	2.03514
AACCAT	298824	0.00109273	170747	0.00108602	1.00618	2.0317
CAGATT	43900	0.000160532	24836	0.000157967	1.01624	2.02895
TACTCC	19727	7.21372e-05	11072	7.04225e-05	1.02435	2.02602
GGATGA	90609	0.000331337	51515	0.000327657	1.01123	2.02441
GTAAAA	87941	0.00032158	49991	0.000317963	1.01138	2.01975
CCTACG	19190	7.01735e-05	10768	6.84889e-05	1.0246	2.01818
CTCAAG	33481	0.000122432	18899	0.000120205	1.01853	2.0178
AGCTAT	172826	0.000631985	98567	0.000626927	1.00807	2.01421
GTAGAG	43705	0.000159819	24728	0.00015728	1.01614	2.01271
TTCAAC	35136	0.000128484	19843	0.00012621	1.01802	2.01175
TACTAA	54051	0.000197652	30632	0.000194832	1.01447	2.00968
CCGGGA	56526	0.000206703	32045	0.000203819	1.01415	2.00916
GAACAC	33543	0.000122659	18936	0.000120441	1.01842	2.0081
AATGTA	281264	0.00102852	160695	0.00102209	1.00629	2.00735
AGAAAA	209460	0.000765948	119555	0.000760419	1.00727	1.99942
TATGGC	41278	0.000150944	23349	0.000148509	1.0164	1.9863
AGACCA	79267	0.000289861	45042	0.000286486	1.01178	1.98565
TTTACA	47974	0.00017543	27171	0.000172819	1.01511	1.97542
TCCGAA	44271	0.000161889	25059	0.000159386	1.01571	1.97164
CATTGT	49193	0.000179888	27868	0.000177252	1.01487	1.96894
GCACTG	26564	9.71385e-05	14969	9.5209e-05	1.02027	1.9633
CAGTAC	32220	0.000117821	18190	0.000115696	1.01837	1.96295
GACTCT	22993	8.40802e-05	12938	8.2291e-05	1.02174	1.95727
CATGTT	43613	0.000159483	24687	0.000157019	1.01569	1.95465
CGGATA	71440	0.00026124	40577	0.000258086	1.01222	1.95397
AAGGAT	411665	0.00150537	235487	0.00149779	1.00506	1.95308
CACTCA	53388	0.000195228	30266	0.000192504	1.01415	1.95279
CCACTG	28644	0.000104745	16155	0.000102752	1.01939	1.95176
TAGACA	70095	0.000256322	39809	0.000253202	1.01232	1.95166
CCCAAC	30289	0.00011076	17092	0.000108712	1.01884	1.95089
ATCCGA	80211	0.000293313	45591	0.000289977	1.0115	1.95052
CATAGC	38509	0.000140819	21777	0.000138511	1.01666	1.94927
CTGGAC	28346	0.000103655	15986	0.000101678	1.01945	1.94743
GGTAAC	33198	0.000121398	18750	0.000119258	1.01794	1.94687
CGGATC	25558	9.34598e-05	14399	9.15835e-05	1.02049	1.94637
TGGTTT	43098	0.0001576	24395	0.000155162	1.01571	1.94554
TCTCAA	45283	0.00016559	25642	0.000163094	1.0153	1.94354
ATTGGT	80709	0.000295134	45878	0.000291803	1.01142	1.94192
TGTGTT	46534	0.000170164	26357	0.000167641	1.01505	1.93784
TGGACT	30822	0.000112709	17398	0.000110658	1.01853	1.93647
ATCTGT	67657	0.000247406	38420	0.000244367	1.01244	1.93522
TTCGGC	30768	0.000112512	17368	0.000110468	1.0185	1.93187
GGATAT	235537	0.000861305	134527	0.000855647	1.00661	1.92956
AATTCC	140282	0.000512979	79968	0.000508629	1.00855	1.92251
GCCATG	35925	0.00013137	20309	0.000129174	1.017	1.92031
TGGCGC	26253	9.60013e-05	14799	9.41277e-05	1.0199	1.91747
TGCATG	37925	0.000138683	21450	0.000136431	1.01651	1.91676
CAGATC	31660	0.000115773	17880	0.000113724	1.01802	1.90925
TATGCG	35292	0.000129055	19951	0.000126897	1.01701	1.90418
GCATCC	21698	7.93447e-05	12209	7.76542e-05	1.02177	1.9036
CGTCAA	51312	0.000187636	29093	0.000185043	1.01401	1.89626
GGGTCC	21279	7.78125e-05	11972	7.61468e-05	1.02187	1.89411
TTGACG	28582	0.000104518	16129	0.000102587	1.01882	1.89352
AGGATG	82407	0.000301344	46862	0.000298062	1.01101	1.89316
GGAAAT	220366	0.000805828	125851	0.000800464	1.0067	1.8912
ACGGAT	166621	0.000609295	95062	0.000604633	1.00771	1.89023
ATTGAC	54706	0.000200047	31034	0.000197389	1.01347	1.88274
GACACA	64835	0.000237087	36821	0.000234197	1.01234	1.87986
CGACTC	25596	9.35988e-05	14431	9.17871e-05	1.01974	1.87774
GGAAAA	126407	0.000462242	72041	0.00045821	1.0088	1.87691
CATAAG	65192	0.000238392	37026	0.000235501	1.01228	1.87571
CTGTCA	62034	0.000226844	35223	0.000224033	1.01255	1.86957
CCCGTC	23148	8.4647e-05	13039	8.29334e-05	1.02066	1.86792
TCCGGA	45373	0.000165919	25709	0.00016352	1.01467	1.86592
GGATAC	30818	0.000112694	17408	0.000110722	1.01781	1.86248
ATCGAT	157709	0.000576706	89969	0.00057224	1.0078	1.86139
CTTCCT	25150	9.19678e-05	14180	9.01906e-05	1.01971	1.85827
TGACTG	28905	0.000105699	16319	0.000103796	1.01834	1.85609
TAGAGG	62654	0.000229111	35581	0.00022631	1.01238	1.85374
TAAAGT	66074	0.000241618	37536	0.000238744	1.01203	1.85113
ACCAAA	124902	0.000456738	71190	0.000452798	1.0087	1.84565
TCCTAT	130074	0.000475651	74153	0.000471643	1.0085	1.83925
GAAAGA	135617	0.000495921	77327	0.000491831	1.00831	1.83789
CCAAAC	42444	0.000155208	24043	0.000152923	1.01494	1.83743
TCTGCC	23616	8.63584e-05	13311	8.46634e-05	1.02002	1.82898
TGGATT	43473	0.000158971	24632	0.00015667	1.01469	1.82862
GTTTAA	82025	0.000299947	46662	0.000296789	1.01064	1.82528
AACTCA	217437	0.000795118	124202	0.000789976	1.00651	1.8249
TCTGTA	64971	0.000237584	36915	0.000234795	1.01188	1.81241
CGATGA	54576	0.000199572	30976	0.00019702	1.01295	1.80932
CCTAGC	28457	0.000104061	16072	0.000102225	1.01796	1.80447
CCGATA	62712	0.000229324	35626	0.000226596	1.01204	1.80375
GAGAAC	36770	0.00013446	20812	0.000132373	1.01576	1.80324
TGAGTA	66851	0.000244459	37993	0.000241651	1.01162	1.79833
ATCAAT	168871	0.000617523	96387	0.000613061	1.00728	1.79699
GTATAA	106756	0.000390382	60820	0.00038684	1.00916	1.79464
CAAGGG	75273	0.000275256	42809	0.000272283	1.01092	1.7945
TATTTG	57118	0.000208868	32432	0.000206281	1.01254	1.79257
CGGCAG	34643	0.000126682	19601	0.00012467	1.01613	1.79066
TGGCAG	43113	0.000157654	24434	0.00015541	1.01444	1.79061
ATTCTT	59916	0.000219099	34032	0.000216457	1.0122	1.78732
GTCGTG	35465	0.000129687	20071	0.00012766	1.01588	1.78421
GCTCCG	14743	5.39118e-05	8271	5.2607e-05	1.0248	1.78355
GATGCA	53186	0.000194489	30189	0.000192014	1.01289	1.77729
GCCGGC	20381	7.45287e-05	11478	7.30048e-05	1.02087	1.77038
CTTAGA	61264	0.000224029	34807	0.000221387	1.01193	1.76748
TAAGTT	47752	0.000174618	27088	0.000172291	1.01351	1.76424
TGTCCA	39775	0.000145448	22534	0.000143325	1.01481	1.76339
ACGGGT	62789	0.000229605	35680	0.000226939	1.01175	1.76165
AGCATA	134155	0.000490574	76517	0.000486679	1.008	1.75998
CCATAA	71417	0.000261156	40613	0.000258315	1.011	1.75988
GCACGC	18695	6.83634e-05	10521	6.69179e-05	1.0216	1.7536
GACTGG	36729	0.00013431	20798	0.000132284	1.01531	1.75146
GGAGTC	31033	0.000113481	17550	0.000111625	1.01662	1.74558
AGATGG	61642	0.000225411	35029	0.000222799	1.01172	1.74214
TCAGCA	55118	0.000201554	31301	0.000199087	1.01239	1.74015
GACACG	29042	0.0001062	16416	0.000104412	1.01712	1.7385
ATCCAC	62707	0.000229305	35639	0.000226679	1.01159	1.73691
TTTGGC	41270	0.000150915	23393	0.000148789	1.01429	1.73367
ATGGGA	136162	0.000497914	77676	0.000494051	1.00782	1.7323
TAGAGC	35284	0.000129026	19977	0.000127062	1.01545	1.73219
ACTTAC	43247	0.000158144	24522	0.00015597	1.01394	1.73215
CGCGAA	40218	0.000147068	22793	0.000144973	1.01445	1.7309
CCAGTG	38252	0.000139879	21671	0.000137836	1.01482	1.73018
TTAGTT	46190	0.000168906	26203	0.000166662	1.01347	1.7299
GCAAAA	110724	0.000404893	63114	0.000401431	1.00862	1.72189
GGTATA	100486	0.000367454	57254	0.000364159	1.00905	1.72088
ATGTAG	79201	0.00028962	45075	0.000286695	1.0102	1.72046
TACTCA	52910	0.00019348	30045	0.000191099	1.01246	1.71456
TTTTAC	27994	0.000102368	15823	0.000100641	1.01716	1.71075
CGCGTG	26731	9.77492e-05	15104	9.60676e-05	1.0175	1.7048
CAACGG	44850	0.000164006	25443	0.000161828	1.01346	1.7038
TTAATC	39355	0.000143912	22306	0.000141875	1.01436	1.70108
AAGGAA	425239	0.001555	243428	0.0015483	1.00433	1.70043
TTAAAG	70908	0.000259294	40337	0.00025656	1.01066	1.70028
GACCAA	46881	0.000171433	26605	0.000169219	1.01309	1.694
ATACCT	61341	0.00022431	34869	0.000221781	1.0114	1.6908
GTTAGA	88342	0.000323047	50313	0.000320011	1.00949	1.69051
TCTTCG	27303	9.98409e-05	15433	9.81602e-05	1.01712	1.68584
CCCGGC	22326	8.16411e-05	12597	8.01221e-05	1.01896	1.68553
CAGAAT	172359	0.000630278	98430	0.000626055	1.00674	1.6831
CGATGT	34278	0.000125347	19412	0.000123468	1.01522	1.68121
TGGTGT	43043	0.000157398	24416	0.000155296	1.01354	1.67881
ATGGGT	76890	0.000281169	43766	0.00027837	1.01006	1.67143
TTAACA	61502	0.000224899	34966	0.000222398	1.01124	1.6697
TTTTAG	47889	0.000175119	27186	0.000172914	1.01275	1.66889
ACCCGT	51636	0.000188821	29327	0.000186532	1.01227	1.6685
CTCAAA	58386	0.000213504	33185	0.00021107	1.01153	1.6681
GCCCAC	20167	7.37461e-05	11370	7.23179e-05	1.01975	1.66774
ATGGTC	59073	0.000216017	33578	0.00021357	1.01146	1.66691
GAAACC	27641	0.000101077	15629	9.94068e-05	1.0168	1.66478
TCGACT	31072	0.000113623	17586	0.000111854	1.01582	1.66305
ACAGGC	60848	0.000222507	34594	0.000220032	1.01125	1.66156
CTGGGA	63386	0.000231788	36047	0.000229274	1.01097	1.65367
TTGAGT	47512	0.000173741	26974	0.000171566	1.01268	1.65253
CATAGA	78852	0.000288344	44894	0.000285544	1.0098	1.65046
TATTAC	31367	0.000114702	17757	0.000112942	1.01559	1.64683
GTTCAT	144974	0.000530137	82754	0.000526349	1.0072	1.64621
TGGATG	43217	0.000158035	24522	0.00015597	1.01324	1.64512
TATGGA	75395	0.000275702	42918	0.000272976	1.00999	1.64373
AGACGA	72286	0.000264333	41141	0.000261674	1.01016	1.63783
AAACTA	359243	0.00131367	205607	0.00130774	1.00453	1.63583
TACGAA	46943	0.00017166	26653	0.000169524	1.0126	1.63267
AGGGAA	193383	0.000707158	110501	0.000702832	1.00616	1.62781
TAACTC	28954	0.000105878	16384	0.000104209	1.01602	1.62563
GAGCAC	24467	8.94703e-05	13826	8.7939e-05	1.01741	1.6226
GTAAAC	24247	8.86658e-05	13701	8.7144e-05	1.01746	1.61991
CCGTCC	17477	6.39094e-05	9845	6.26182e-05	1.02062	1.61978
TCTACT	27823	0.000101742	15740	0.000100113	1.01628	1.61897
ACCCAG	61794	0.000225967	35145	0.000223537	1.01087	1.61852
TATTGG	55840	0.000204194	31741	0.000201886	1.01143	1.61758
TCATCA	63126	0.000230837	35908	0.00022839	1.01072	1.61307
CGGCCA	37024	0.000135388	20992	0.000133518	1.01401	1.61048
CCAGAC	32795	0.000119924	18578	0.000118164	1.0149	1.61036
ATCAGC	55992	0.00020475	31830	0.000202452	1.01135	1.60819
AGGCAA	161853	0.00059186	92439	0.00058795	1.00665	1.60813
TTCGAT	118493	0.000433302	67599	0.000429957	1.00778	1.60802
TAACGA	60705	0.000221984	34525	0.000219593	1.01089	1.60693
GATTAG	37253	0.000136226	21124	0.000134357	1.01391	1.60362
CAGCCA	41121	0.00015037	23333	0.000148407	1.01323	1.60315
GCTAAA	73321	0.000268118	41742	0.000265496	1.00988	1.60301
CTATCT	34239	0.000125204	19404	0.000123417	1.01448	1.59981
ACCTAC	48366	0.000176863	27473	0.00017474	1.01215	1.59935
ATGCAT	166661	0.000609441	95198	0.000605498	1.00651	1.59827
GACCAT	95536	0.000349353	54458	0.000346375	1.0086	1.59482
TTTTTG	50823	0.000185848	28879	0.000183682	1.01179	1.59093
GGCAAG	58489	0.000213881	33262	0.00021156	1.01097	1.58903
TCATGC	29793	0.000108946	16869	0.000107294	1.0154	1.58631
GCTGTG	25869	9.45971e-05	14631	9.30592e-05	1.01653	1.58464
ACTGCC	36684	0.000134145	20804	0.000132322	1.01378	1.57673
CCACCC	17769	6.49772e-05	10017	6.37122e-05	1.01985	1.57359
AGAGCA	102654	0.000375382	58541	0.000372345	1.00816	1.56909
CGGCAT	138821	0.000507637	79257	0.000504107	1.007	1.56774
GTAATA	101800	0.000372259	58053	0.000369241	1.00818	1.5658
TCGCTC	24395	8.9207e-05	13794	8.77355e-05	1.01677	1.5614
CATCGG	43980	0.000160825	24975	0.000158851	1.01242	1.55858
GCCAAC	33775	0.000123508	19147	0.000121783	1.01416	1.55468
ACCACA	88868	0.00032497	50654	0.00032218	1.00866	1.54898
TCGAGT	40824	0.000149284	23174	0.000147396	1.01281	1.54757
GGATCG	30868	0.000112877	17490	0.000111244	1.01469	1.54053
TTAGTA	82357	0.000301161	46930	0.000298494	1.00893	1.53812
CTGAAT	118818	0.00043449	67808	0.000431287	1.00743	1.53808
CTTCCA	33353	0.000121964	18909	0.000120269	1.0141	1.53781
TTCAGG	40654	0.000148662	23079	0.000146792	1.01274	1.53648
TGAAGT	39341	0.000143861	22329	0.000142022	1.01295	1.53605
ACAGAA	148121	0.000541645	84599	0.000538084	1.00662	1.53083
GCGCGT	22540	8.24237e-05	12741	8.1038e-05	1.0171	1.52975
GTACAT	129750	0.000474466	74075	0.000471147	1.00704	1.52469
CTCATT	41549	0.000151935	23593	0.000150061	1.01249	1.52267
TCAGGC	32581	0.000119141	18471	0.000117483	1.01411	1.52182
ACAACG	76830	0.00028095	43771	0.000278402	1.00915	1.5218
GAGGAC	32127	0.000117481	18212	0.000115836	1.0142	1.5207
GGCATC	35309	0.000129117	20029	0.000127393	1.01354	1.52002
TCTCGA	42680	0.000156071	24240	0.000154176	1.01229	1.51884
GGCCCG	20364	7.44665e-05	11504	7.31702e-05	1.01772	1.50583
TCCAAC	31085	0.000113671	17620	0.00011207	1.01428	1.50372
TGAGTC	33171	0.000121299	18811	0.000119646	1.01382	1.50356
GTCGAT	102346	0.000374256	58385	0.000371353	1.00782	1.502
ACCACG	50058	0.000183051	28461	0.000181024	1.0112	1.50017
CCTACC	25022	9.14998e-05	14162	9.00761e-05	1.0158	1.49134
GTTGCA	52650	0.000192529	29945	0.000190462	1.01085	1.4912
TGTTAC	24992	9.13901e-05	14145	8.9968e-05	1.01581	1.49058
ATAGAC	73217	0.000267738	41712	0.000265305	1.00917	1.48803
TTACAG	40124	0.000146724	22786	0.000144928	1.01239	1.48491
TATAAC	44850	0.000164006	25487	0.000162108	1.01171	1.48444
AAAGTG	249089	0.000910862	142506	0.000906397	1.00493	1.48028
TAACAG	54286	0.000198512	30883	0.000196429	1.0106	1.48016
CCACAC	30223	0.000110519	17132	0.000108967	1.01424	1.47901
CTCACG	26787	9.7954e-05	15171	9.64938e-05	1.01513	1.47821
GAAATC	36903	0.000134946	20947	0.000133232	1.01287	1.47807
TACCCA	33163	0.00012127	18811	0.000119646	1.01357	1.47706
AACTCT	160659	0.000587493	91806	0.000583924	1.00611	1.47356
TCTTCA	55054	0.00020132	31325	0.00019924	1.01044	1.46771
TGTAGA	64608	0.000236257	36791	0.000234006	1.00962	1.46592
TGTTTA	74069	0.000270854	42206	0.000268447	1.00896	1.46329
GAGAAT	169916	0.000621344	97120	0.000617723	1.00586	1.4535
GGCAGC	33679	0.000123156	19110	0.000121547	1.01324	1.4522
TCTGTC	33880	0.000123891	19225	0.000122279	1.01319	1.45108
CGAAGG	46584	0.000170347	26486	0.000168462	1.01119	1.44629
TTCTAA	53846	0.000196903	30639	0.000194877	1.0104	1.44544
TTAACC	28029	0.000102496	15885	0.000101035	1.01446	1.44529
GATACA	57386	0.000209848	32666	0.000207769	1.01	1.43629
ATCACA	101150	0.000369883	57720	0.000367123	1.00752	1.43594
AGGAGA	141927	0.000518995	81084	0.000515727	1.00634	1.43501
TGGGTT	42831	0.000156623	24343	0.000154831	1.01157	1.4336
TACCCC	14008	5.12241e-05	7893	5.02027e-05	1.02034	1.43109
GAATTT	39058	0.000142826	22187	0.000141118	1.0121	1.43103
CAGCTG	30822	0.000112709	17482	0.000111193	1.01364	1.4307
ACACGA	79871	0.00029207	45536	0.000289628	1.00843	1.43036
TACAGC	32930	0.000120418	18686	0.000118851	1.01318	1.43017
ACGTTC	45130	0.00016503	25658	0.000163195	1.01124	1.43003
TCGGAC	28538	0.000104357	16178	0.000102899	1.01417	1.43001
ATGACA	99277	0.000363033	56649	0.000360311	1.00756	1.42992
CCATAC	32585	0.000119156	18489	0.000117598	1.01325	1.42986
TGATCT	21363	7.81196e-05	12084	7.68592e-05	1.0164	1.42913
TGAAGC	28061	0.000102613	15906	0.000101169	1.01427	1.42805
CAAGCA	60935	0.000222825	34700	0.000220706	1.0096	1.42111
ACTTCA	79621	0.000291156	45396	0.000288737	1.00838	1.41866
TGTTGT	50283	0.000183874	28607	0.000181952	1.01056	1.41849
TCTCTT	36082	0.000131944	20490	0.000130325	1.01242	1.41141
TAGAAA	87647	0.000320505	49994	0.000317982	1.00793	1.41025
TACACT	33361	0.000121994	18936	0.000120441	1.01289	1.40811
CGACTG	31663	0.000115784	17967	0.000114277	1.01319	1.40266
ATTCGG	64728	0.000236696	36875	0.00023454	1.00919	1.40234
AAGGCA	352969	0.00129073	202140	0.00128569	1.00392	1.40196
AAGTAA	224292	0.000820185	128323	0.000816187	1.0049	1.39664
TCATAG	42443	0.000155204	24129	0.00015347	1.0113	1.39369
CAGAAC	41508	0.000151785	23595	0.000150074	1.0114	1.39094
TCAGCC	23474	8.58391e-05	13294	8.45553e-05	1.01518	1.38832
TCACGG	36279	0.000132664	20607	0.000131069	1.01217	1.38683
TGTCCC	16817	6.1496e-05	9498	6.04112e-05	1.01796	1.38663
GTCGGC	25789	9.43045e-05	14616	9.29638e-05	1.01442	1.38314
AGCGGC	50137	0.00018334	28532	0.000181475	1.01027	1.37844
GCCCTT	24924	9.11414e-05	14123	8.98281e-05	1.01462	1.3782
TAAGGG	74497	0.000272419	42474	0.000270152	1.00839	1.37435
TTCTTA	68669	0.000251107	39138	0.000248934	1.00873	1.3726
GAGAAG	58407	0.000213581	33265	0.000211579	1.00946	1.37127
GATACG	24106	8.81502e-05	13659	8.68768e-05	1.01466	1.3587
GACGAC	22583	8.25809e-05	12790	8.13496e-05	1.01514	1.3575
GGAAGA	113778	0.00041606	64979	0.000413293	1.0067	1.35742
CGCCCA	25752	9.41692e-05	14599	9.28556e-05	1.01415	1.35601
GGTTAC	27540	0.000100708	15620	9.93496e-05	1.01367	1.3554
ATTCCC	40602	0.000148472	23084	0.000146824	1.01123	1.35467
TCTATA	63792	0.000233273	36352	0.000231214	1.00891	1.34944
GAGACC	17958	6.56683e-05	10153	6.45772e-05	1.0169	1.34941
CATCAA	62100	0.000227086	35384	0.000225057	1.00901	1.34755
CCCTAC	21469	7.85073e-05	12156	7.73171e-05	1.01539	1.34581
TGAATT	42170	0.000154206	23983	0.000152542	1.01091	1.34192
GCGGTC	22896	8.37255e-05	12971	8.25009e-05	1.01484	1.34083
AGTGCT	43296	0.000158324	24628	0.000156644	1.01072	1.3363
TAGCTA	57879	0.00021165	32974	0.000209728	1.00917	1.32247
ATCTGG	65205	0.00023844	37168	0.000236404	1.00861	1.31972
TTGGTG	43629	0.000159541	24823	0.000157884	1.01049	1.31324
TAACAA	72842	0.000266367	41543	0.000264231	1.00808	1.30983
GTAGGC	28733	0.00010507	16309	0.000103732	1.0129	1.30744
GATTAT	230339	0.000842297	131833	0.000838512	1.00451	1.30485
ACTCCC	36305	0.000132759	20637	0.00013126	1.01142	1.30295
CATCAC	36221	0.000132452	20589	0.000130954	1.01144	1.30284
TAAACG	47169	0.000172486	26851	0.000170783	1.00997	1.298
CTTGAC	27757	0.000101501	15753	0.000100196	1.01303	1.29783
AGGGCG	58390	0.000213519	33273	0.00021163	1.00893	1.29391
AACCAG	181493	0.000663679	103824	0.000660363	1.00502	1.28748
GATTAA	75013	0.000274306	42793	0.000272181	1.00781	1.28363
GTTAAA	81411	0.000297702	46458	0.000295492	1.00748	1.28147
GAAGCG	32663	0.000119441	18559	0.000118043	1.01185	1.2812
TCAGCT	32044	0.000117178	18207	0.000115804	1.01186	1.27069
ATCCGG	56958	0.000208282	32459	0.000206453	1.00886	1.26905
CTGAGT	39987	0.000146223	22749	0.000144693	1.01058	1.26704
TAGCAA	62239	0.000227594	35484	0.000225693	1.00842	1.26115
GGGACA	84703	0.00030974	48350	0.000307526	1.0072	1.25866
CTACTC	24691	9.02894e-05	14008	8.90966e-05	1.01339	1.25728
TGAGAC	22332	8.16631e-05	12661	8.05291e-05	1.01408	1.25693
CAGTAA	74957	0.000274101	42769	0.000272028	1.00762	1.25256
TAGGCA	67259	0.000245951	38363	0.000244004	1.00798	1.24205
CTGTAG	34106	0.000124718	19391	0.000123335	1.01121	1.24009
TCTGGG	43570	0.000159326	24804	0.000157764	1.0099	1.23873
AATCAT	323089	0.00118146	185084	0.00117721	1.00361	1.23782
TGACAC	25797	9.43338e-05	14644	9.31418e-05	1.0128	1.22905
CTGAGA	54743	0.000200183	31202	0.000198458	1.00869	1.22035
GTGATT	30981	0.00011329	17608	0.000111994	1.01158	1.21955
CTAGTC	34646	0.000126693	19704	0.000125326	1.01091	1.21596
AGTATA	124584	0.000455575	71219	0.000452982	1.00573	1.21552
TAGTTT	45265	0.000165524	25780	0.000163971	1.00947	1.20781
TTGTTA	95325	0.000348582	54451	0.000346331	1.0065	1.20637
CTACAA	54962	0.000200984	31332	0.000199284	1.00853	1.19951
AGTCGA	80356	0.000293844	45876	0.00029179	1.00704	1.19862
AGTAGA	106587	0.000389764	60908	0.0003874	1.0061	1.19827
CCCTTC	24479	8.95141e-05	13896	8.83843e-05	1.01278	1.19603
TACTTT	34706	0.000126912	19742	0.000125567	1.01071	1.19505
CTGGCG	23090	8.44349e-05	13103	8.33405e-05	1.01313	1.1929
TGTGAC	28844	0.000105476	16391	0.000104253	1.01173	1.19189
ATCACT	57397	0.000209888	32728	0.000208163	1.00828	1.19109
CTAGGT	40951	0.000149749	23315	0.000148293	1.00982	1.19064
TTGCAT	134187	0.000490691	76735	0.000488066	1.00538	1.18561
TATGCT	31135	0.000113854	17702	0.000112592	1.01121	1.18385
ATCCGC	45405	0.000166036	25865	0.000164512	1.00926	1.18362
GGTTAA	89092	0.000325789	50886	0.000323656	1.00659	1.18256
ATCTTT	74106	0.000270989	42300	0.000269045	1.00722	1.1813
ATAAGG	113889	0.000416466	65100	0.000414063	1.0058	1.17825
GAGTAT	191498	0.000700265	109609	0.000697158	1.00446	1.1743
GAGTGG	40714	0.000148882	23183	0.000147453	1.00969	1.17185
GTTAAG	50780	0.000185691	28944	0.000184096	1.00867	1.1716
TTTTGC	37451	0.00013695	21317	0.000135585	1.01007	1.16757
CATCGA	57986	0.000212042	33071	0.000210345	1.00807	1.16589
GCCTAC	22085	8.07598e-05	12533	7.9715e-05	1.01311	1.16443
TGGAAA	67193	0.00024571	38346	0.000243896	1.00743	1.15749
TGTATA	78896	0.000288505	45051	0.000286543	1.00685	1.15568
CCACAA	53511	0.000195678	30511	0.000194062	1.00832	1.15547
TTTTCC	28223	0.000103205	16042	0.000102034	1.01148	1.15454
GCACAC	28735	0.000105077	16335	0.000103897	1.01136	1.15265
GCTCAC	21446	7.84232e-05	12170	7.74062e-05	1.01314	1.15016
GGCAAT	156471	0.000572179	89528	0.000569435	1.00482	1.14756
GATCCA	34756	0.000127095	19779	0.000125803	1.01027	1.14748
TCCACG	28051	0.000102576	15945	0.000101417	1.01143	1.1462
GGATCC	17466	6.38692e-05	9898	6.29553e-05	1.01452	1.14555
TGATAG	33081	0.00012097	18822	0.000119716	1.01048	1.14146
GTGGCC	19066	6.972e-05	10812	6.87688e-05	1.01383	1.14119
TATATC	44827	0.000163922	25543	0.000162464	1.00898	1.13991
TCGATA	70363	0.000257302	40167	0.000255479	1.00714	1.13709
ACACTA	102799	0.000375913	58756	0.000373712	1.00589	1.13534
GTTAGT	43252	0.000158163	24643	0.00015674	1.00908	1.13261
TATCGC	30880	0.000112921	17565	0.000111721	1.01075	1.13107
TTATAG	51279	0.000187516	29239	0.000185972	1.0083	1.1281
ACATAC	67992	0.000248631	38811	0.000246854	1.0072	1.12789
CGTATT	44073	0.000161165	25115	0.000159742	1.00891	1.12205
TTATTG	51111	0.000186901	29145	0.000185374	1.00824	1.11789
ACGTCT	43018	0.000157307	24512	0.000155906	1.00898	1.11773
CCGGGG	29860	0.000109191	16985	0.000108032	1.01073	1.11106
AGGTTG	80469	0.000294257	45965	0.000292356	1.0065	1.1085
AGACTC	45448	0.000166193	25905	0.000164766	1.00866	1.10749
CAAGCG	39240	0.000143492	22352	0.000142168	1.00931	1.10619
TCTGGT	40470	0.00014799	23056	0.000146646	1.00916	1.10576
TCTCAT	131219	0.000479838	75061	0.000477419	1.00507	1.10481
ACTAGC	49956	0.000182678	28488	0.000181195	1.00818	1.09757
AGCTAA	114592	0.000419037	65529	0.000416791	1.00539	1.09738
CATCTA	55776	0.00020396	31821	0.000202395	1.00774	1.09693
ACATCG	68312	0.000249801	39002	0.000248069	1.00699	1.09692
GACACT	31620	0.000115627	17994	0.000114449	1.01029	1.09662
ATATCC	55726	0.000203777	31793	0.000202217	1.00772	1.09409
TCTTTT	41151	0.00015048	23448	0.000149139	1.00899	1.09408
TCTTGA	54674	0.00019993	31191	0.000198388	1.00778	1.09187
GACGCC	14498	5.30159e-05	8211	5.22253e-05	1.01514	1.08783
TGTGCC	19127	6.99431e-05	10854	6.90359e-05	1.01314	1.08645
TGACGG	27492	0.000100532	15635	9.9445e-05	1.01093	1.08538
TTACTC	24905	9.10719e-05	14156	9.0038e-05	1.01148	1.08484
ATGGAC	62864	0.000229879	35885	0.000228243	1.00717	1.07968
CCGTCA	50908	0.000186159	29037	0.000184687	1.00797	1.07943
CATGCG	28772	0.000105213	16368	0.000104107	1.01062	1.07895
AATCGA	249719	0.000913166	143058	0.000909908	1.00358	1.07847
TTGGGT	51702	0.000189062	29493	0.000187588	1.00786	1.07337
GACGCA	36384	0.000133048	20724	0.000131813	1.00937	1.07157
TGTAAC	30282	0.000110734	17233	0.000109609	1.01027	1.07065
TAATAC	35298	0.000129077	20103	0.000127863	1.00949	1.06906
TGAGGA	65821	0.000240692	37584	0.00023905	1.00687	1.05944
TTATTA	94032	0.000343854	53754	0.000341897	1.00572	1.05531
TCACCC	21697	7.9341e-05	12327	7.84048e-05	1.01194	1.05249
TCTCAC	28430	0.000103962	16177	0.000102892	1.0104	1.05025
ATGTGT	78853	0.000288348	45055	0.000286568	1.00621	1.04824
TGACCC	16077	5.87899e-05	9117	5.79879e-05	1.01383	1.04783
AGAGTG	80756	0.000295306	46146	0.000293507	1.00613	1.04723
CATTTA	79491	0.000290681	45421	0.000288896	1.00618	1.04702
TAAGGA	95774	0.000350224	54756	0.000348271	1.00561	1.04403
AACGTA	209033	0.000764386	119726	0.000761506	1.00378	1.04183
TTCATC	32202	0.000117755	18337	0.000116631	1.00964	1.03731
ACTAGG	66617	0.000243603	38046	0.000241988	1.00667	1.03529
AACTGG	153419	0.000561018	87820	0.000558571	1.00438	1.03345
GTCAAA	77234	0.000282427	44131	0.000280691	1.00618	1.03339
ACACCC	38587	0.000141104	21992	0.000139878	1.00876	1.03273
CCTGAG	29535	0.000108003	16812	0.000106931	1.01002	1.03216
CACTAA	57265	0.000209405	32689	0.000207915	1.00716	1.02999
ACGACT	53869	0.000196987	30744	0.000195544	1.00738	1.0282
GCTTGA	67730	0.000247673	38687	0.000246065	1.00654	1.02225
GGTCCA	45512	0.000166427	25959	0.00016511	1.00798	1.0217
GGCAAC	38129	0.000139429	21732	0.000138224	1.00872	1.02102
TCCGAG	30731	0.000112376	17500	0.000111307	1.00961	1.00948
CAATCG	43654	0.000159633	24898	0.000158361	1.00803	1.00688
ACCCAC	50439	0.000184444	28784	0.000183078	1.00746	1.00636
CGTGTA	61565	0.000225129	35159	0.000223626	1.00672	1.00257
CGGCCG	22267	8.14254e-05	12660	8.05228e-05	1.01121	1.00145
TATGAT	199934	0.000731113	114522	0.000728407	1.00372	1.0011
AGAAGC	56303	0.000205887	32145	0.000204455	1.007	0.998451
AGGGCA	134807	0.000492959	77156	0.000490744	1.00451	0.997753
TTGGTT	46841	0.000171287	26725	0.000169982	1.00768	0.997703
AAAACA	453933	0.00165993	260340	0.00165587	1.00245	0.997133
TGCTTG	31204	0.000114106	17773	0.000113044	1.0094	0.995445
TTAGCG	35212	0.000128762	20067	0.000127634	1.00884	0.994821
TTAGAC	33077	0.000120955	18845	0.000119862	1.00912	0.994813
TCTGAT	154284	0.000564182	88331	0.000561821	1.0042	0.993852
GATGAT	183994	0.000672824	105379	0.000670254	1.00384	0.991222
ATACGG	64372	0.000235394	36772	0.000233885	1.00645	0.983833
TCACAC	27698	0.000101285	15769	0.000100297	1.00985	0.982666
GCCCGG	22925	8.38315e-05	13039	8.29334e-05	1.01083	0.982054
CGCGGC	21228	7.7626e-05	12069	7.67638e-05	1.01123	0.979775
ACAGCC	46101	0.000168581	26305	0.000167311	1.00759	0.978967
CAAGGC	41501	0.00015176	23671	0.000150557	1.00799	0.976758
GACAAG	54844	0.000200552	31314	0.00019917	1.00694	0.976496
GGAAAG	81672	0.000298656	46691	0.000296974	1.00566	0.973637
CCAATT	46394	0.000169652	26474	0.000168385	1.00752	0.97319
TTGATG	35404	0.000129464	20181	0.000128359	1.00861	0.971862
ATCTTA	118447	0.000433134	67781	0.000431115	1.00468	0.970252
CTACTG	26551	9.7091e-05	15115	9.61376e-05	1.00992	0.968517
CTAAAG	40852	0.000149386	23302	0.00014821	1.00794	0.962981
GACAAT	146378	0.000535271	83808	0.000533053	1.00416	0.958794
CGCCTG	19675	7.1947e-05	11184	7.11348e-05	1.01142	0.958712
TCAATC	38889	0.000142208	22179	0.000141068	1.00809	0.957216
GGCCGC	21983	8.03868e-05	12504	7.95306e-05	1.01077	0.956119
TTCAGC	28220	0.000103194	16072	0.000102225	1.00949	0.955373
CTCTCA	44465	0.000162598	25373	0.000161383	1.00753	0.953973
ACTGAG	58704	0.000214667	33532	0.000213277	1.00652	0.949076
CCGTGG	27613	0.000100974	15726	0.000100024	1.0095	0.946934
TGAAAC	31448	0.000114998	17921	0.000113985	1.00889	0.945673
AGTGGC	50812	0.000185808	29011	0.000184522	1.00697	0.943973
AACTAT	302498	0.00110617	173421	0.00110303	1.00284	0.943668
GGTCCC	17294	6.32402e-05	9825	6.2491e-05	1.01199	0.943379
ACTTTA	105369	0.000385311	60289	0.000383463	1.00482	0.941527
TTCCAG	28894	0.000105659	16460	0.000104692	1.00923	0.941032
CCGATG	33108	0.000121068	18873	0.00012004	1.00857	0.935374
TAGTGT	50248	0.000183746	28690	0.00018248	1.00693	0.933949
GTCTCA	48427	0.000177087	27647	0.000175846	1.00705	0.932511
GGGCAG	44817	0.000163886	25579	0.000162693	1.00733	0.932162
TTAACG	40731	0.000148944	23239	0.00014781	1.00768	0.930124
CGGGCC	20904	7.64412e-05	11891	7.56316e-05	1.0107	0.926968
CATTCG	33914	0.000124016	19337	0.000122991	1.00833	0.920675
GTTCAA	58666	0.000214528	33517	0.000213182	1.00632	0.919602
GTCACC	20971	7.66862e-05	11931	7.58861e-05	1.01054	0.914699
CCTACA	48162	0.000176118	27499	0.000174905	1.00693	0.914166
TAGGAA	84786	0.000310043	48493	0.000308435	1.00521	0.913329
ATGGTA	136000	0.000497321	77870	0.000495285	1.00411	0.913108
AGCGTA	95419	0.000348926	54591	0.000347221	1.00491	0.91268
GTGAAG	39049	0.000142793	22279	0.000141704	1.00769	0.912515
GTCTGT	36391	0.000133074	20757	0.000132023	1.00796	0.911326
CCCATA	55096	0.000201474	31473	0.000200181	1.00646	0.910885
CGCTTG	27739	0.000101435	15804	0.00010052	1.00911	0.909576
TAGCTG	37026	0.000135396	21121	0.000134338	1.00787	0.909366
AGGCGC	36736	0.000134335	20955	0.000133282	1.0079	0.908949
TCAAGT	49857	0.000182316	28472	0.000181094	1.00675	0.905542
CTACAT	117965	0.000431371	67527	0.000429499	1.00436	0.901377
CCTCTC	22459	8.21275e-05	12784	8.13115e-05	1.01004	0.901306
ATCATC	64309	0.000235163	36756	0.000233783	1.0059	0.900323
GCTATT	41961	0.000153442	23950	0.000152332	1.00729	0.896603
CTAAAA	62835	0.000229773	35913	0.000228421	1.00592	0.892174
CGTTGC	22876	8.36523e-05	13024	8.2838e-05	1.00983	0.891244
GCGTCC	12365	4.5216e-05	7015	4.46183e-05	1.0134	0.89031
GCATAT	171689	0.000627828	98358	0.000625597	1.00357	0.890285
ACCTTG	54965	0.000200995	31403	0.000199736	1.0063	0.888088
ACAGCG	59816	0.000218734	34184	0.000217424	1.00602	0.885576
CCGTGC	22502	8.22847e-05	12811	8.14832e-05	1.00984	0.884423
CGACGG	31772	0.000116183	18118	0.000115238	1.0082	0.877402
AGACGT	47429	0.000173437	27087	0.000172284	1.00669	0.875638
ACCAAC	65244	0.000238582	37298	0.000237231	1.0057	0.875516
CGGGCA	51517	0.000188386	29430	0.000187187	1.00641	0.873995
CGATTT	36780	0.000134496	20987	0.000133486	1.00757	0.871567
CATGAA	53486	0.000195586	30559	0.000194368	1.00627	0.871533
CGTAAA	54463	0.000199159	31120	0.000197936	1.00618	0.866841
CTCAGT	38818	0.000141949	22156	0.000140921	1.00729	0.862771
AGATTT	68029	0.000248767	38899	0.000247414	1.00547	0.858072
GAACTC	24076	8.80405e-05	13716	8.72394e-05	1.00918	0.854489
TTTTAT	215730	0.000788876	123653	0.000786484	1.00304	0.851676
TGCGGT	33610	0.000122904	19175	0.000121961	1.00773	0.851376
GGACGA	62532	0.000228665	35749	0.000227378	1.00566	0.851363
TGTTAG	44457	0.000162569	25389	0.000161484	1.00672	0.851113
AGGCCG	57731	0.000211109	32997	0.000209874	1.00588	0.850064
GCAGTC	29493	0.000107849	16818	0.000106969	1.00823	0.847794
ACGAAG	68686	0.000251169	39279	0.000249831	1.00536	0.844818
TATTCA	61467	0.000224771	35140	0.000223505	1.00566	0.844712
AAGCTA	239357	0.000875274	137220	0.000872775	1.00286	0.844694
GACACC	21218	7.75894e-05	12082	7.68465e-05	1.00967	0.84422
TCGTTT	37397	0.000136752	21346	0.000135769	1.00724	0.841061
AGGCAG	95473	0.000349123	54643	0.000347552	1.00452	0.84102
CGCTCG	18686	6.83305e-05	10634	6.76366e-05	1.01026	0.840262
CTCTAT	132386	0.000484106	75822	0.000482259	1.00383	0.83932
TCTGCA	46717	0.000170833	26687	0.00016974	1.00644	0.836735
TTTCAG	35271	0.000128978	20129	0.000128029	1.00742	0.836389
CCCGTA	45875	0.000167754	26205	0.000166675	1.00648	0.834122
GTAACC	13807	5.04891e-05	7845	4.98974e-05	1.01186	0.833748
CACTGA	53475	0.000195546	30561	0.00019438	1.006	0.833705
GGCGGG	32139	0.000117525	18336	0.000116624	1.00772	0.831199
CTGGGT	41457	0.000151599	23674	0.000150576	1.00679	0.830824
ATCCGT	59150	0.000216298	33815	0.000215077	1.00568	0.830354
GATCGT	29227	0.000106877	16669	0.000106022	1.00806	0.827419
GCTTGG	36356	0.000132946	20753	0.000131998	1.00718	0.822656
TACGTG	36396	0.000133092	20776	0.000132144	1.00717	0.822186
CTATAG	41327	0.000151123	23602	0.000150118	1.0067	0.81793
GTATCC	17752	6.4915e-05	10103	6.42592e-05	1.01021	0.814801
CGGAGT	35501	0.000129819	20265	0.000128894	1.00718	0.812602
TTGGTC	37934	0.000138716	21659	0.00013776	1.00694	0.812004
GATCGA	51118	0.000186927	29215	0.000185819	1.00596	0.810336
GAGCCA	43277	0.000158254	24721	0.000157236	1.00648	0.809925
GGTAAA	88932	0.000325204	50901	0.000323751	1.00449	0.805777
ATCATT	65762	0.000240477	37613	0.000239234	1.00519	0.801472
GGCGAT	115522	0.000422438	66158	0.000420792	1.00391	0.800769
GTACAA	70271	0.000256965	40199	0.000255682	1.00502	0.800502
ATCCTC	58070	0.000212349	33203	0.000211185	1.00551	0.799064
CCAAAT	133977	0.000489923	76749	0.000488155	1.00362	0.798973
CATAGG	62854	0.000229843	35947	0.000228638	1.00527	0.7951
TTTGCT	34806	0.000127278	19870	0.000126381	1.00709	0.794859
ACCATT	81158	0.000296776	46445	0.000295409	1.00463	0.793703
AGAACA	134769	0.00049282	77206	0.000491062	1.00358	0.791867
TCATTT	38643	0.000141309	22069	0.000140368	1.0067	0.791766
GATAGT	37869	0.000138478	21626	0.00013755	1.00675	0.789041
CGAGTA	59586	0.000217892	34076	0.000216737	1.00533	0.782731
CGATGC	25103	9.1796e-05	14315	9.10493e-05	1.0082	0.779885
TTCTTG	32991	0.000120641	18833	0.000119786	1.00714	0.778816
ATTGCG	49726	0.000181837	28424	0.000180788	1.0058	0.777701
ATCCCG	47619	0.000174132	27217	0.000173111	1.0059	0.773653
GCGCGA	39074	0.000142885	22320	0.000141964	1.00648	0.770289
CGATCT	24405	8.92435e-05	13917	8.85178e-05	1.0082	0.76873
GAGGAT	188697	0.000690022	108170	0.000688006	1.00293	0.767696
GAGGGA	113578	0.000415329	65054	0.00041377	1.00377	0.764939
TGCGTC	19260	7.04294e-05	10973	6.97928e-05	1.00912	0.759273
TACCGT	30473	0.000111433	17394	0.000110633	1.00723	0.758118
GAACCA	50186	0.000183519	28692	0.000182493	1.00562	0.75751
CGCCAT	89560	0.000327501	51275	0.00032613	1.0042	0.757404
TGGATA	79010	0.000288922	45224	0.000287643	1.00444	0.752209
CCCATC	27967	0.000102269	15961	0.000101519	1.00739	0.742494
ACCCGA	69818	0.000255309	39954	0.000254124	1.00466	0.741566
CCGCCC	15110	5.52538e-05	8601	5.47059e-05	1.01002	0.737888
ATAGCA	119501	0.000436988	68463	0.000435453	1.00353	0.734441
CGAAAG	57892	0.000211698	33116	0.000210631	1.00506	0.733169
ATGTAC	57191	0.000209135	32714	0.000208074	1.00509	0.733147
GCACTA	59259	0.000216697	33901	0.000215624	1.00497	0.728653
TTTTCA	58073	0.00021236	33222	0.000211306	1.00499	0.723555
TGTAAA	58734	0.000214777	33602	0.000213722	1.00493	0.719583
ATTCGT	66652	0.000243731	38144	0.000242611	1.00462	0.717323
TTACAC	25603	9.36244e-05	14611	9.29319e-05	1.00745	0.715985
GGCTCA	57796	0.000211347	33065	0.000210307	1.00494	0.715414
TCCAAT	118088	0.000431821	67659	0.000430339	1.00344	0.713184
GAGACG	18193	6.65277e-05	10369	6.59511e-05	1.00874	0.70744
CGCTGT	29549	0.000108054	16873	0.000107319	1.00685	0.707186
CAGAAG	55890	0.000204377	31974	0.000203368	1.00496	0.706102
GATCGG	27891	0.000101991	15924	0.000101283	1.00699	0.701269
TCGAAT	145582	0.00053236	83445	0.000530744	1.00304	0.70033
GTTTAT	183676	0.000671661	105315	0.000669847	1.00271	0.70026
ACTGTA	100706	0.000368259	57688	0.000366919	1.00365	0.698093
GTCTGC	23887	8.73493e-05	13631	8.66987e-05	1.0075	0.69649
TATCCG	31781	0.000116216	18154	0.000115467	1.00649	0.695066
TCCGGG	33531	0.000122615	19157	0.000121846	1.00631	0.694609
GTTCGA	58220	0.000212897	33313	0.000211884	1.00478	0.694339
AGATCG	48587	0.000177672	27789	0.000176749	1.00522	0.691981
CTGCAG	29958	0.00010955	17110	0.000108827	1.00664	0.691041
GAGCCC	13230	4.83791e-05	7531	4.79002e-05	1.01	0.689134
CAACCG	32456	0.000118684	18542	0.000117935	1.00636	0.688228
AGCCGC	37239	0.000136175	21284	0.000135375	1.00591	0.685411
TGTACA	53360	0.000195125	30528	0.000194171	1.00492	0.683629
GCTAAC	30280	0.000110727	17296	0.00011001	1.00652	0.682061
ACTATG	65922	0.000241062	37734	0.000240004	1.00441	0.681529
TATCGT	42399	0.000155044	24243	0.000154195	1.0055	0.681266
AAGGGA	378405	0.00138374	217157	0.00138121	1.00183	0.681233
TGTTCT	34029	0.000124436	19445	0.000123678	1.00613	0.679868
CGCCGC	15521	5.67568e-05	8843	5.62451e-05	1.0091	0.679729
GTCGAG	31279	0.00011438	17869	0.000113654	1.00639	0.679111
CTAGTG	38509	0.000140819	22014	0.000140018	1.00572	0.674838
GTACAG	42026	0.00015368	24031	0.000152847	1.00545	0.671714
GGCTGG	39218	0.000143411	22422	0.000142613	1.0056	0.666696
ACTCCG	35914	0.000131329	20528	0.000130566	1.00584	0.66585
ATCGGA	103500	0.000378476	59302	0.000377185	1.00342	0.663561
TAGACC	25050	9.16022e-05	14303	9.09729e-05	1.00692	0.657723
TCCCTA	41756	0.000152692	23879	0.00015188	1.00535	0.657238
ATAGCC	53773	0.000196636	30771	0.000195716	1.0047	0.655773
ATGTTC	57510	0.000210301	32915	0.000209353	1.00453	0.653846
GCGGCC	17870	6.53465e-05	10191	6.48189e-05	1.00814	0.65309
TACTGT	35849	0.000131092	20494	0.00013035	1.00569	0.647708
GACTAC	22602	8.26504e-05	12902	8.2062e-05	1.00717	0.647504
CTGCCA	35852	0.000131103	20496	0.000130363	1.00567	0.64615
AGGAAG	121538	0.000444437	69662	0.000443079	1.00306	0.644115
GGCTGA	69179	0.000252972	39612	0.000251949	1.00406	0.643412
ATCTCG	60217	0.0002202	34471	0.00021925	1.00433	0.640368
ACTCTA	81598	0.000298385	46739	0.000297279	1.00372	0.640352
GAAAGC	41456	0.000151595	23711	0.000150812	1.0052	0.636457
CAATCA	68320	0.000249831	39121	0.000248826	1.00404	0.635922
AGCCAA	116030	0.000424295	66505	0.000422999	1.00306	0.629272
ATCTGC	49303	0.00018029	28213	0.000179446	1.0047	0.628358
GTTAAC	29438	0.000107648	16823	0.000107001	1.00605	0.623688
TAGTCC	26483	9.68423e-05	15131	9.62394e-05	1.00627	0.61291
TTAGTC	39286	0.00014366	22472	0.000142931	1.0051	0.608182
AGGCCA	108276	0.000395941	62061	0.000394733	1.00306	0.606703
CAAGAA	94458	0.000345411	54130	0.000344289	1.00326	0.603907
CATGTA	79780	0.000291737	45706	0.000290709	1.00354	0.602089
TTCAGT	39136	0.000143111	22388	0.000142397	1.00502	0.597431
AAAGTA	402522	0.00147193	231062	0.00146965	1.00155	0.595045
TCGAGC	30568	0.00011178	17476	0.000111155	1.00563	0.591956
AATGGT	211926	0.000774965	121583	0.000773318	1.00213	0.591788
ATTCAT	191421	0.000699983	109807	0.000698418	1.00224	0.591698
AGAATC	68855	0.000251787	39440	0.000250855	1.00372	0.587661
GCCCCC	11385	4.16324e-05	6486	4.12536e-05	1.00918	0.587472
TATTCC	28236	0.000103253	16140	0.000102657	1.0058	0.586316
TGGTCG	33585	0.000122813	19207	0.000122164	1.00531	0.585123
TCTGCG	24223	8.8578e-05	13840	8.80281e-05	1.00625	0.58451
CACGGC	25348	9.26919e-05	14485	9.21305e-05	1.00609	0.583227
ACGGAA	117860	0.000430987	67572	0.000429786	1.0028	0.578747
TTAAGG	64092	0.00023437	36709	0.000233484	1.00379	0.578455
CCCGGG	28437	0.000103988	16257	0.000103401	1.00567	0.575245
GAAGGC	40490	0.000148063	23169	0.000147364	1.00474	0.574007
GCGTCG	19032	6.95957e-05	10867	6.91186e-05	1.0069	0.572179
CTCACT	29724	0.000108694	16996	0.000108102	1.00548	0.568319
GAGTCA	82862	0.000303008	47485	0.000302024	1.00326	0.564914
GATCTT	24811	9.07282e-05	14180	9.01906e-05	1.00596	0.564536
CAGCCT	28657	0.000104792	16385	0.000104215	1.00553	0.563598
GGAACA	85216	0.000311616	48837	0.000310623	1.00319	0.56202
CCCTGT	30816	0.000112687	17624	0.000112096	1.00527	0.557064
CATCTG	38398	0.000140413	21973	0.000139757	1.00469	0.553206
AAAAGC	264915	0.000968734	152038	0.000967024	1.00177	0.549388
TCAAAC	39101	0.000142983	22377	0.000142327	1.00461	0.549129
GTAAAG	47914	0.000175211	27433	0.000174485	1.00416	0.548088
GGATTT	40932	0.000149679	23428	0.000149012	1.00448	0.545491
ACTGCT	45830	0.00016759	26238	0.000166884	1.00423	0.544947
CAAACG	53998	0.000197458	30925	0.000196696	1.00388	0.54278
CTTGTG	36422	0.000133187	20842	0.000132564	1.0047	0.540146
ACACTG	61015	0.000223118	34953	0.000222315	1.00361	0.53727
TTGAAT	157513	0.000575989	90360	0.000574727	1.0022	0.526021
GCTTAA	70895	0.000259247	40627	0.000258404	1.00326	0.523216
TACCTT	32227	0.000117847	18439	0.00011728	1.00484	0.522555
TCGTCT	28389	0.000103812	16238	0.00010328	1.00515	0.522006
CTATAA	71169	0.000260249	40785	0.000259409	1.00324	0.520353
TCACCG	25973	9.49774e-05	14853	9.44712e-05	1.00536	0.519495
TGTCCT	28834	0.000105439	16494	0.000104909	1.00506	0.516979
CGCACC	18016	6.58804e-05	10292	6.54613e-05	1.0064	0.516499
TAAACT	37562	0.000137356	21501	0.000136755	1.00439	0.512412
CGAACA	61426	0.000224621	35195	0.000223855	1.00342	0.511244
CGACGA	41281	0.000150955	23635	0.000150328	1.00417	0.510276
GCACCG	23009	8.41387e-05	13155	8.36712e-05	1.00559	0.509764
AAATGT	284007	0.00103855	163028	0.00103692	1.00157	0.503979
TTAGGG	57717	0.000211058	33068	0.000210326	1.00348	0.503755
GGTATC	31012	0.000113404	17746	0.000112872	1.00471	0.49961
GAAGGT	49658	0.000181588	28444	0.000180915	1.00372	0.499037
CGAGCT	26363	9.64035e-05	15080	9.5915e-05	1.00509	0.497613
CTTTAG	35819	0.000130982	20504	0.000130414	1.00436	0.496393
GGACCA	50653	0.000185227	29016	0.000184554	1.00365	0.494352
GCAGTT	34706	0.000126912	19866	0.000126356	1.0044	0.493599
AACTTA	230168	0.000841672	132105	0.000840242	1.0017	0.492909
TGCATC	31159	0.000113941	17832	0.000113419	1.00461	0.489568
TGGGTC	34783	0.000127194	19912	0.000126648	1.0043	0.483284
GGAAGG	68543	0.000250646	39287	0.000249881	1.00306	0.482975
TACGTT	30625	0.000111989	17527	0.000111479	1.00457	0.481726
CCGACC	21434	7.83793e-05	12256	7.79532e-05	1.00547	0.481367
ACCAGT	68972	0.000252215	39535	0.000251459	1.00301	0.476035
TCTGAG	36044	0.000131805	20637	0.00013126	1.00415	0.47465
CGTGTG	38302	0.000140062	21933	0.000139503	1.00401	0.472183
AGTGGT	67538	0.000246971	38713	0.000246231	1.00301	0.471165
TCATCG	37344	0.000136559	21384	0.000136011	1.00403	0.468512
AAGTCA	251488	0.000919635	144364	0.000918214	1.00155	0.468305
ATGGCG	65340	0.000238934	37452	0.00023821	1.00304	0.467958
TTGATC	29227	0.000106877	16729	0.000106403	1.00445	0.457734
GCAGCC	19672	7.1936e-05	11249	7.15483e-05	1.00542	0.45729
ACTTAA	104233	0.000381156	59786	0.000380263	1.00235	0.457273
TGCTGA	45406	0.000166039	26013	0.000165453	1.00354	0.454784
TCGACA	58108	0.000212488	33304	0.000211827	1.00312	0.45315
CTATTA	84069	0.000307421	48209	0.000306629	1.00258	0.451746
TCATGA	55743	0.000203839	31947	0.000203196	1.00317	0.450626
CTTGGG	41257	0.000150867	23633	0.000150316	1.00367	0.44929
AACGAG	170522	0.00062356	97862	0.000622442	1.0018	0.447545
GTGTTA	112744	0.000412279	64677	0.000411372	1.0022	0.446578
GATGGA	72365	0.000264622	41491	0.0002639	1.00274	0.444114
CGTTCA	48282	0.000176556	27666	0.000175967	1.00335	0.443367
ACTTTG	63842	0.000233456	36598	0.000232778	1.00291	0.443267
GAACGG	45004	0.000164569	25785	0.000164003	1.00345	0.441332
ACGATG	54489	0.000199254	31230	0.000198636	1.00311	0.437941
ACTCGT	53511	0.000195678	30669	0.000195067	1.00313	0.436112
CCTTGT	36931	0.000135048	21153	0.000134542	1.00376	0.435832
CACAAA	74653	0.000272989	42807	0.00027227	1.00264	0.435069
TGGCTG	36049	0.000131823	20648	0.00013133	1.00376	0.429576
CGGAAA	70857	0.000259108	40629	0.000258417	1.00267	0.429095
ATCGTC	63714	0.000232988	36528	0.000232333	1.00282	0.428746
CAGTGA	71362	0.000260955	40920	0.000260268	1.00264	0.424967
CGGACT	32881	0.000120238	18831	0.000119773	1.00389	0.424459
TACCTG	30997	0.000113349	17750	0.000112897	1.004	0.424255
CCCAGG	34845	0.00012742	19959	0.000126947	1.00372	0.418832
CAAAAC	55296	0.000202205	31698	0.000201612	1.00294	0.416683
ATGAGA	105207	0.000384718	60358	0.000383902	1.00213	0.416164
ACGAGA	107207	0.000392032	61507	0.00039121	1.0021	0.415007
TGGTCA	64595	0.000236209	37038	0.000235577	1.00268	0.411367
GGCCAA	59847	0.000218847	34312	0.000218238	1.00279	0.411239
TAGGGA	94466	0.000345441	54191	0.000344677	1.00222	0.410811
TCAACT	34174	0.000124967	19576	0.000124511	1.00366	0.407125
GTAAGC	25017	9.14815e-05	14322	9.10938e-05	1.00426	0.405334
CTCTCT	29328	0.000107246	16796	0.000106829	1.0039	0.402044
GAATCA	74552	0.00027262	42758	0.000271958	1.00243	0.400427
GACGGT	32266	0.000117989	18483	0.000117559	1.00366	0.395796
CTTTCT	36325	0.000132832	20813	0.000132379	1.00342	0.393043
CCTCAG	32353	0.000118308	18534	0.000117884	1.00359	0.389521
TCCATC	29530	0.000107985	16914	0.00010758	1.00376	0.389245
GACGAG	34393	0.000125767	19705	0.000125332	1.00347	0.388286
AAAGCT	236546	0.000864995	135819	0.000863865	1.00131	0.384319
CTCTGT	34335	0.000125555	19673	0.000125128	1.00341	0.380971
GTATTT	41443	0.000151548	23753	0.000151079	1.0031	0.380755
TCCGCT	22748	8.31843e-05	13024	8.2838e-05	1.00418	0.379665
CAAATT	60583	0.000221538	34742	0.000220973	1.00256	0.379438
TTCGCT	26521	9.69813e-05	15189	9.66083e-05	1.00386	0.378732
CGGAGA	58268	0.000213073	33413	0.00021252	1.0026	0.37838
TTTCCG	30586	0.000111846	17522	0.000111447	1.00358	0.377182
CCGGCC	19376	7.08536e-05	11090	7.05369e-05	1.00449	0.376226
AAATGG	267016	0.000976417	153330	0.000975242	1.00121	0.376055
GAGATT	35239	0.000128861	20193	0.000128436	1.00331	0.374558
TTCGTG	38218	0.000139755	21904	0.000139318	1.00313	0.368843
TATGCA	54617	0.000199722	31319	0.000199202	1.00261	0.368056
TCAATA	84885	0.000310405	48702	0.000309765	1.00207	0.363422
ATTCGC	42362	0.000154908	24284	0.000154456	1.00293	0.363093
TCACTG	32484	0.000118787	18614	0.000118393	1.00333	0.361384
CTAATG	45488	0.000166339	26079	0.000165873	1.00281	0.361348
GGTCGA	56124	0.000205233	32186	0.000204716	1.00252	0.360482
CACTAG	36626	0.000133933	20992	0.000133518	1.00311	0.358726
TCATTG	38530	0.000140895	22085	0.00014047	1.00303	0.358647
ACCATC	66050	0.00024153	37887	0.000240977	1.00229	0.35572
ACTGGG	59913	0.000219088	34363	0.000218563	1.0024	0.354903
CCTAAA	51487	0.000188276	29525	0.000187791	1.00258	0.353484
ATGAGT	57370	0.000209789	32904	0.000209283	1.00242	0.349337
GAGCTA	53740	0.000196515	30820	0.000196028	1.00249	0.347401
CTTGAT	144608	0.000528799	83015	0.000528009	1.00149	0.343089
GTGGCA	67817	0.000247991	38906	0.000247458	1.00215	0.338517
AATCTG	175291	0.000640999	100645	0.000640143	1.00134	0.33798
CCATTC	34087	0.000124648	19539	0.000124276	1.003	0.333447
ACCAGA	100244	0.00036657	57533	0.000365933	1.00174	0.332114
CGTGAG	33759	0.000123449	19351	0.00012308	1.003	0.331765
CATGTC	39129	0.000143086	22434	0.000142689	1.00278	0.331324
AGGACA	152037	0.000555965	87288	0.000555187	1.0014	0.32957
TTTAGG	51164	0.000187095	29345	0.000186646	1.00241	0.328083
CACGCA	40622	0.000148545	23292	0.000148147	1.00269	0.327086
GACGGC	22381	8.18422e-05	12821	8.15468e-05	1.00362	0.326502
GCGAGT	32903	0.000120319	18861	0.000119964	1.00296	0.323658
TAGTAG	55908	0.000204443	32071	0.000203985	1.00225	0.320318
GCAGAT	133464	0.000488048	76622	0.000487347	1.00144	0.316852
GGCACG	29636	0.000108372	16987	0.000108044	1.00303	0.314846
CTCGGG	33213	0.000121452	19041	0.000121109	1.00284	0.31191
ACTTTC	55617	0.000203379	31906	0.000202935	1.00219	0.31088
TGTCTC	26199	9.58038e-05	15015	9.55016e-05	1.00316	0.308718
GGTTCG	35208	0.000128748	20187	0.000128398	1.00273	0.30843
TATCCA	42413	0.000155095	24324	0.000154711	1.00248	0.308325
TCCACC	22289	8.15058e-05	12771	8.12288e-05	1.00341	0.306782
TGTGTG	49660	0.000181595	28486	0.000181183	1.00228	0.306156
GTACGT	28508	0.000104247	16341	0.000103935	1.003	0.30533
AAAATG	261083	0.000954721	149956	0.000953782	1.00099	0.304047
TATAGC	42282	0.000154616	24250	0.00015424	1.00244	0.302073
GATCTG	24683	9.02601e-05	14146	8.99744e-05	1.00318	0.300724
GTTTGT	46852	0.000171327	26875	0.000170936	1.00229	0.298701
GGCCCA	42394	0.000155025	24315	0.000154653	1.0024	0.298566
ACCAGC	52638	0.000192485	30198	0.000192072	1.00215	0.297975
GCAACG	33896	0.00012395	19436	0.000123621	1.00266	0.295465
TGATCG	22092	8.07854e-05	12660	8.05228e-05	1.00326	0.292145
TCCATG	37151	0.000135853	21306	0.000135515	1.00249	0.289791
GTCCGT	29334	0.000107268	16818	0.000106969	1.00279	0.288035
TAGGGC	39339	0.000143854	22563	0.00014351	1.0024	0.2866
ACAATC	70700	0.000258534	40575	0.000258074	1.00178	0.28611
GGCCAT	113969	0.000416759	65433	0.000416181	1.00139	0.28305
AGTCCA	79998	0.000292535	45917	0.000292051	1.00166	0.282624
GGTTGT	46914	0.000171554	26914	0.000171184	1.00216	0.282213
CAGTTG	39212	0.000143389	22491	0.000143052	1.00236	0.281669
TCAGTT	42656	0.000155983	24469	0.000155633	1.00225	0.280489
AAGTGA	220343	0.000805744	126557	0.000804954	1.00098	0.278214
ACTGGT	59925	0.000219132	34388	0.000218722	1.00188	0.277092
CATTCA	61850	0.000226171	35494	0.000225756	1.00184	0.275852
CAGGCC	26380	9.64657e-05	15124	9.61948e-05	1.00282	0.275668
TGCTTC	24467	8.94703e-05	14026	8.92111e-05	1.0029	0.273905
ACGACG	44219	0.000161699	25369	0.000161357	1.00212	0.268538
GCTTCA	55769	0.000203935	32003	0.000203552	1.00188	0.26765
CCCACT	27280	9.97568e-05	15643	9.94959e-05	1.00262	0.261108
CGCTAC	20027	7.32342e-05	11479	7.30111e-05	1.00305	0.260572
GAGTTC	24256	8.86987e-05	13907	8.84542e-05	1.00276	0.259493
CAACTA	63961	0.000233891	36711	0.000233497	1.00169	0.257418
GTGGAC	25816	9.44033e-05	14803	9.41531e-05	1.00266	0.257328
TCCCGT	27169	9.93509e-05	15580	9.90952e-05	1.00258	0.256428
CAACTT	37775	0.000138135	21671	0.000137836	1.00216	0.253586
GTATGA	88342	0.000323047	50719	0.000322594	1.0014	0.251935
TCATGT	43232	0.00015809	24806	0.000157776	1.00199	0.249061
TGTTCA	57088	0.000208758	32765	0.000208399	1.00172	0.24838
TGTACC	21302	7.78966e-05	12213	7.76797e-05	1.00279	0.24567
ATAACG	78558	0.000287269	45101	0.000286861	1.00142	0.240571
GTTGCG	26125	9.55332e-05	14983	9.5298e-05	1.00247	0.240523
ACGGCA	90243	0.000329998	51815	0.000329565	1.00132	0.238543
AGGCTC	55823	0.000204132	32041	0.000203794	1.00166	0.236567
ACAAGA	156959	0.000573963	90151	0.000573397	1.00099	0.236212
ACTGTC	54791	0.000200358	31449	0.000200029	1.00165	0.232833
AGAAGG	109025	0.00039868	62609	0.000398219	1.00116	0.230667
GGTGGC	31546	0.000115357	18098	0.000115111	1.00214	0.228821
TTGTCT	37107	0.000135692	21292	0.000135426	1.00196	0.228279
CATCGT	43126	0.000157702	24750	0.00015742	1.00179	0.224337
GGTAGC	32067	0.000117262	18399	0.000117025	1.00202	0.218361
TGAACT	27917	0.000102086	16016	0.000101868	1.00214	0.215481
TGTCGA	46422	0.000169755	26646	0.000169479	1.00162	0.211148
ACACGG	59009	0.000215783	33878	0.000215478	1.00141	0.207225
CTCCCA	29386	0.000107458	16862	0.000107249	1.00195	0.201238
CTTCTC	25956	9.49152e-05	14892	9.47192e-05	1.00207	0.201071
CCATAG	43295	0.00015832	24852	0.000158069	1.00159	0.199451
TGGGAT	228071	0.000834004	131035	0.000833436	1.00068	0.196472
TGCGAT	107452	0.000392928	61718	0.000392552	1.00096	0.189491
GAAAGT	63575	0.000232479	36506	0.000232193	1.00123	0.187623
AGTTGA	101360	0.000370651	58218	0.00037029	1.00097	0.186987
TCTTAC	22484	8.22189e-05	12900	8.20493e-05	1.00207	0.186957
GTGTCT	27284	9.97714e-05	15657	9.95849e-05	1.00187	0.186584
TCCAGC	28654	0.000104781	16444	0.000104591	1.00182	0.186107
ACGGTA	114195	0.000417585	65594	0.000417205	1.00091	0.186097
CTAGCG	24533	8.97116e-05	14077	8.95355e-05	1.00197	0.185863
GAGTAC	24587	8.99091e-05	14109	8.9739e-05	1.0019	0.179261
AGAAAG	141826	0.000518625	81476	0.000518221	1.00078	0.177643
ACGCAC	36866	0.000134811	21163	0.000134605	1.00152	0.176676
TGATGC	21283	7.78271e-05	12212	7.76733e-05	1.00198	0.174229
TCCGCC	17919	6.55257e-05	10280	6.5385e-05	1.00215	0.173743
CCAAGA	68503	0.0002505	39341	0.000250225	1.0011	0.173683
TCCGCA	38231	0.000139802	21948	0.000139598	1.00146	0.172286
GACCGC	18998	6.94714e-05	10901	6.93348e-05	1.00197	0.163747
GGTCAC	27544	0.000100722	15810	0.000100558	1.00163	0.163403
AGGAGT	81844	0.000299285	47010	0.000299003	1.00094	0.162956
GATACT	21799	7.9714e-05	12510	7.95687e-05	1.00183	0.162626
ATCGTA	112868	0.000412733	64839	0.000412403	1.0008	0.162374
AAATCG	232479	0.000850123	133585	0.000849655	1.00055	0.160315
GAATTG	48944	0.000178977	28106	0.000178766	1.00118	0.157945
TAACTT	33761	0.000123456	19383	0.000123284	1.0014	0.155157
CGCCTA	36648	0.000134013	21042	0.000133836	1.00133	0.153394
TAGGAG	55868	0.000204297	32086	0.00020408	1.00106	0.151374
GTGATG	26280	9.61e-05	15086	9.59531e-05	1.00153	0.149722
ACGTAT	173632	0.000634933	99769	0.000634572	1.00057	0.143236
CCCACC	20878	7.63461e-05	11984	7.62232e-05	1.00161	0.140645
CGTGTT	44543	0.000162884	25581	0.000162706	1.00109	0.139387
TTCCAT	92096	0.000336774	52910	0.000336529	1.00073	0.133366
TGACCA	31505	0.000115207	18093	0.000115079	1.00111	0.118939
GGGCAA	80139	0.00029305	46043	0.000292852	1.00068	0.115468
TGGTAA	69001	0.000252321	39642	0.000252139	1.00072	0.114273
GAACTA	65139	0.000238199	37423	0.000238026	1.00073	0.111972
CTGGCC	22547	8.24493e-05	12948	8.23546e-05	1.00115	0.104202
TCAGTA	69689	0.000254837	40040	0.000254671	1.00065	0.103951
TAACGC	28222	0.000103201	16209	0.000103096	1.00102	0.10385
GTGAGG	37403	0.000136774	21485	0.000136653	1.00088	0.103291
CGGCGA	40112	0.00014668	23042	0.000146557	1.00085	0.10225
TGAGTG	37324	0.000136485	21440	0.000136367	1.00087	0.101119
GGCGCA	44223	0.000161713	25405	0.000161586	1.00079	0.100011
AAAAGG	361359	0.00132141	207698	0.00132104	1.00028	0.0999641
GTCCGG	27897	0.000102013	16023	0.000101913	1.00098	0.0990945
AGCTCA	83634	0.000305831	48057	0.000305662	1.00055	0.0962009
TCTCCC	15992	5.84791e-05	9183	5.84076e-05	1.00122	0.0934034
TGAGAT	190828	0.000697815	109674	0.000697572	1.00035	0.0919825
ACTATC	56384	0.000206183	32396	0.000206052	1.00064	0.091627
CAGTTA	89571	0.000327541	51471	0.000327377	1.0005	0.0906512
GGGCCG	24061	8.79856e-05	13820	8.79009e-05	1.00096	0.090295
AGTGCC	34562	0.000126385	19855	0.000126286	1.00079	0.0884055
GATGCC	16238	5.93787e-05	9325	5.93108e-05	1.00114	0.0880073
TCCCGA	30775	0.000112537	17679	0.000112446	1.00081	0.0862
CCTTGC	28684	0.000104891	16478	0.000104807	1.0008	0.0820067
TAGCCA	45554	0.000166581	26174	0.000166477	1.00062	0.0799607
ACTCTT	62523	0.000228632	35928	0.000228517	1.00051	0.0764115
AGGATC	57213	0.000209215	32876	0.000209105	1.00053	0.0760826
CTATGC	29675	0.000108515	17049	0.000108439	1.0007	0.0730152
CGTAAC	24448	8.94008e-05	14045	8.9332e-05	1.00077	0.0727473
GTGCCG	20426	7.46932e-05	11734	7.4633e-05	1.00081	0.0696045
AGACCC	32501	0.000118849	18674	0.000118774	1.00063	0.0682781
TTGTCC	23315	8.52577e-05	13395	8.51977e-05	1.0007	0.0649067
AATTTC	169506	0.000619845	97429	0.000619688	1.00025	0.0628665
ATGAGC	41541	0.000151906	23871	0.000151829	1.0005	0.0621592
GCCGTT	26333	9.62938e-05	15130	9.6233e-05	1.00063	0.0619188
GTATGC	24925	9.11451e-05	14321	9.10874e-05	1.00063	0.0603308
TTCCTC	25042	9.15729e-05	14389	9.15199e-05	1.00058	0.0553172
GATCCT	18613	6.80635e-05	10694	6.80182e-05	1.00067	0.0548618
CCTCGG	28695	0.000104931	16489	0.000104877	1.00052	0.0529746
TTGGAA	68535	0.000250617	39390	0.000250537	1.00032	0.0507491
CGTGGC	25800	9.43447e-05	14826	9.42994e-05	1.00048	0.0466118
AGGAAC	74463	0.000272294	42799	0.000272219	1.00028	0.0454856
GCGATA	83237	0.000304379	47843	0.000304301	1.00026	0.0445223
GCGTCA	60521	0.000221312	34785	0.000221247	1.00029	0.0434631
TGGAGG	46802	0.000171144	26899	0.000171089	1.00033	0.0424901
GTGAGC	22357	8.17545e-05	12848	8.17185e-05	1.00044	0.0397067
TATCTA	56302	0.000205884	32361	0.000205829	1.00026	0.0378939
ATAAGC	67663	0.000247428	38892	0.000247369	1.00024	0.037592
AAGCCA	272079	0.000994931	156407	0.000994813	1.00012	0.0375625
CCGCTC	19258	7.04221e-05	11067	7.03907e-05	1.00045	0.0374837
ACTAAG	77667	0.000284011	44643	0.000283948	1.00022	0.0372467
GTACCT	20601	7.53332e-05	11839	7.53009e-05	1.00043	0.0371736
TGTGAG	37704	0.000137875	21671	0.000137836	1.00028	0.0327878
GTGAAC	20991	7.67593e-05	12064	7.6732e-05	1.00036	0.0311797
CTGGTG	33808	0.000123628	19432	0.000123595	1.00026	0.0293857
TTTACC	24007	8.77882e-05	13798	8.77609e-05	1.00031	0.0290239
TGCGGA	48246	0.000176425	27732	0.000176387	1.00021	0.0284264
CAGGCT	31706	0.000115942	18224	0.000115912	1.00025	0.0274098
CGACAC	28917	0.000105743	16621	0.000105716	1.00025	0.025783
GAACAA	86235	0.000315342	49572	0.000315298	1.00014	0.0245268
CCAAAA	73333	0.000268162	42155	0.000268123	1.00015	0.0238348
ATCGTG	70057	0.000256183	40272	0.000256146	1.00014	0.0225521
CCCGAT	74028	0.000270704	42555	0.000270667	1.00013	0.0220787
CGCCCT	19162	7.00711e-05	11014	7.00536e-05	1.00025	0.0209259
TCGAAG	41126	0.000150388	23641	0.000150366	1.00015	0.0179243
CCCTAA	45169	0.000165173	25966	0.000165154	1.00011	0.0142891
CCTGGG	32690	0.00011954	18792	0.000119525	1.00013	0.0137891
ATGGAA	135905	0.000496974	78132	0.000496952	1.00004	0.00994971
ACACGT	55177	0.00020177	31721	0.000201759	1.00006	0.00788155
TCAGTC	32834	0.000120066	18876	0.000120059	1.00006	0.00673788
TACACC	25937	9.48457e-05	14911	9.48401e-05	1.00006	0.00579727
GTGGCT	26544	9.70654e-05	15260	9.70599e-05	1.00006	0.00560706
GAGTCG	28331	0.0001036	16288	0.000103598	1.00002	0.00164985
TCACGA	47594	0.00017404	27363	0.00017404	1	0.000424259
TAGGCC	31597	0.000115543	18166	0.000115543	0.999999	-0.00013794
CCAGCA	49539	0.000181153	28482	0.000181157	0.999976	-0.00320347
TATCAC	33788	0.000123555	19427	0.000123564	0.99993	-0.00776261
ACTAAA	103991	0.000380271	59790	0.000380289	0.999954	-0.00892825
CAGTTT	41884	0.00015316	24082	0.000153171	0.999927	-0.00896931
TTTAGC	36670	0.000134094	21085	0.000134109	0.999885	-0.0132668
CCGACT	28377	0.000103768	16317	0.000103783	0.99986	-0.014281
TCGCCC	16825	6.15252e-05	9675	6.1537e-05	0.999809	-0.0149789
AGATCT	46207	0.000168969	26569	0.00016899	0.999874	-0.0163105
TCGTAA	65039	0.000237833	37397	0.00023786	0.999885	-0.0177451
TTGGGC	36915	0.00013499	21227	0.000135012	0.999832	-0.0194736
GAACGT	35598	0.000130174	20470	0.000130198	0.999817	-0.0208287
ATAGGT	93990	0.0003437	54044	0.000343742	0.999878	-0.0225817
CATGTG	47090	0.000172197	27079	0.000172234	0.99979	-0.0274857
GACTAA	69845	0.000255407	40163	0.000255453	0.999821	-0.0286548
TCAATG	49923	0.000182557	28709	0.000182601	0.999759	-0.0324849
ACTTAG	67297	0.00024609	38699	0.000246142	0.99979	-0.0328976
ACGCCT	38298	0.000140047	22025	0.000140088	0.999708	-0.0345607
TAGTGG	50753	0.000185592	29187	0.000185641	0.999736	-0.0359985
TTTGGT	51544	0.000188485	29642	0.000188535	0.999732	-0.0367977
GCGGGA	77341	0.000282818	44476	0.000282886	0.999763	-0.0398733
GTGGAT	141791	0.000518498	81535	0.000518596	0.99981	-0.0432366
GCTATG	34477	0.000126075	19830	0.000126127	0.999585	-0.0465952
CTAAGT	42306	0.000154703	24332	0.000154761	0.999625	-0.0466346
CTCATC	33144	0.0001212	19064	0.000121255	0.999548	-0.0497047
TCTCTG	32817	0.000120004	18876	0.000120059	0.999544	-0.0499587
CTCCGT	21060	7.70116e-05	12115	7.70564e-05	0.99942	-0.0509186
ATTCAC	50397	0.00018429	28986	0.000184363	0.999607	-0.0533243
GGGTTT	40347	0.00014754	23207	0.000147606	0.999551	-0.0544623
CATTCC	27191	9.94313e-05	15643	9.94959e-05	0.999351	-0.0647006
GACGTT	24978	9.13389e-05	14371	9.14055e-05	0.999272	-0.0695927
GTGTGC	23533	8.60548e-05	13540	8.61199e-05	0.999244	-0.0701207
GTAGTC	27608	0.000100956	15884	0.000101029	0.999282	-0.0721484
TCGCTG	27653	0.000101121	15910	0.000101194	0.999275	-0.0729002
GAATCC	22005	8.04673e-05	12662	8.05355e-05	0.999153	-0.0759758
TTAGGC	39120	0.000143053	22506	0.000143147	0.99934	-0.0788749
TGGACA	62973	0.000230278	36224	0.000230399	0.999473	-0.0800119
ACCGGC	44294	0.000161973	25482	0.000162076	0.999365	-0.0807489
GGCACT	30599	0.000111894	17606	0.000111981	0.999216	-0.0829037
AGCAAT	192703	0.000704671	110825	0.000704892	0.999686	-0.0833157
ATCCTT	66369	0.000242696	38178	0.000242828	0.999459	-0.0842491
TCATTA	76647	0.000280281	44089	0.000280424	0.999489	-0.0856026
TAGGCG	35543	0.000129973	20450	0.00013007	0.999249	-0.0856163
AGGACG	66692	0.000243878	38365	0.000244017	0.999428	-0.0893286
GTACAC	23752	8.68557e-05	13669	8.69404e-05	0.999025	-0.0908677
GAGCAT	123733	0.000452463	71168	0.000452658	0.999571	-0.0912102
ACCGCA	73692	0.000269475	42392	0.00026963	0.999423	-0.094695
GGGATA	111598	0.000408089	64191	0.000408281	0.999528	-0.0952277
TTAGGT	53631	0.000196116	30855	0.00019625	0.999317	-0.0956386
GTACGC	20731	7.58086e-05	11932	7.58924e-05	0.998895	-0.0962043
AGAACT	67918	0.000248361	39072	0.000248514	0.999383	-0.0971444
CGTACC	17294	6.32402e-05	9955	6.33179e-05	0.998774	-0.0975382
TACGAT	100921	0.000369045	58052	0.000369235	0.999487	-0.0984761
TGCTAA	49090	0.000179511	28244	0.000179643	0.999263	-0.0987515
AGCGGT	65373	0.000239054	37609	0.000239209	0.999354	-0.0997967
GGCTAA	78472	0.000286954	45143	0.000287128	0.999395	-0.102449
GAATCG	39646	0.000144976	22813	0.0001451	0.999148	-0.102562
GCGACG	21649	7.91655e-05	12461	7.92571e-05	0.998844	-0.102831
AGTCAG	70142	0.000256493	40353	0.000256662	0.999344	-0.104963
AAAGAG	304858	0.0011148	175328	0.00111516	0.999676	-0.108211
TCTGGA	51583	0.000188627	29680	0.000188777	0.999207	-0.108857
CGACCC	17168	6.27795e-05	9884	6.28663e-05	0.998619	-0.109446
AATGGC	192511	0.000703969	110726	0.000704263	0.999583	-0.110635
GGCAAA	102671	0.000375445	59063	0.000375665	0.999413	-0.11363
CTCGCG	19597	7.16618e-05	11282	7.17581e-05	0.998657	-0.113711
ATCGGT	75492	0.000276057	43434	0.000276258	0.999273	-0.120832
CCACCA	39992	0.000146242	23016	0.000146391	0.998979	-0.123527
ACGCTG	41607	0.000152147	23945	0.0001523	0.998998	-0.123643
AAAGCA	404700	0.0014799	232752	0.0014804	0.999661	-0.130489
TCTCGT	34772	0.000127153	20015	0.000127304	0.998819	-0.133147
CAAGCC	28429	0.000103958	16366	0.000104094	0.998693	-0.133313
GGTCCG	25903	9.47214e-05	14913	9.48528e-05	0.998615	-0.134869
TTCCCC	15744	5.75722e-05	9068	5.76762e-05	0.998197	-0.136857
TTCACG	29344	0.000107304	16893	0.000107446	0.998678	-0.136993
CACCAC	26199	9.58038e-05	15084	9.59404e-05	0.998576	-0.139437
CGTCCG	19358	7.07878e-05	11148	7.09058e-05	0.998335	-0.140136
CGGAGC	22448	8.20872e-05	12926	8.22147e-05	0.99845	-0.140479
AAGTTA	275663	0.00100804	158557	0.00100849	0.999553	-0.141825
CATTGC	32214	0.000117799	18545	0.000117954	0.99869	-0.142216
GGGTCG	30175	0.000110343	17372	0.000110493	0.998643	-0.142565
TACCGA	42063	0.000153815	24211	0.000153992	0.99885	-0.142607
TCCCCA	27140	9.92448e-05	15626	9.93878e-05	0.998562	-0.143334
GACAAC	36983	0.000135238	21289	0.000135407	0.998757	-0.144599
AGCACA	100864	0.000368837	58034	0.00036912	0.999233	-0.147378
CTCTTA	60147	0.000219944	34615	0.000220166	0.998993	-0.149323
TCGGGT	42043	0.000153742	24201	0.000153928	0.998788	-0.150319
TGGGAC	28311	0.000103527	16301	0.000103681	0.998513	-0.151329
GGTACA	66734	0.000244031	38405	0.000244272	0.999016	-0.153782
AACTAA	245569	0.00089799	141257	0.000898452	0.999485	-0.154202
CAGATG	41174	0.000150564	23702	0.000150754	0.998737	-0.155063
GCCCAA	44506	0.000162748	25619	0.000162947	0.998779	-0.155833
TCCCAG	28704	0.000104964	16528	0.000105125	0.99847	-0.156822
AACTTC	135262	0.000494622	77822	0.00049498	0.999278	-0.160574
TGCAGG	40623	0.000148549	23387	0.000148751	0.998643	-0.165413
CCACGG	28903	0.000105692	16644	0.000105863	0.998385	-0.166101
GGACAA	92334	0.000337644	53135	0.00033796	0.999065	-0.171768
CCAGAG	38547	0.000140958	22194	0.000141163	0.998546	-0.172743
CTCAAC	31876	0.000116563	18356	0.000116752	0.998386	-0.174298
CTACTT	29651	0.000108427	17076	0.00010861	0.998312	-0.175916
CCTGGT	38200	0.000139689	21995	0.000139897	0.99851	-0.176212
TCGCGG	30281	0.000110731	17439	0.000110919	0.998301	-0.178881
AGAGTT	84182	0.000307834	48448	0.000308149	0.998979	-0.179189
GGAAGT	54734	0.00020015	31508	0.000200404	0.998733	-0.179346
CCTTGG	31717	0.000115982	18266	0.000116179	0.998301	-0.18307
TATTTC	40657	0.000148673	23410	0.000148897	0.998497	-0.18333
CTAACT	35005	0.000128005	20158	0.000128213	0.998379	-0.183469
TTCCCT	22974	8.40107e-05	13235	8.418e-05	0.997989	-0.184514
CACAGA	70117	0.000256402	40359	0.0002567	0.99884	-0.185821
GTCGAA	61441	0.000224676	35368	0.000224955	0.998759	-0.186076
AGGGAC	76977	0.000281487	44306	0.000281804	0.998875	-0.18871
TAGGTA	87504	0.000319982	50362	0.000320323	0.998936	-0.19029
TACTCT	27504	0.000100576	15843	0.000100768	0.998094	-0.191316
TCTGTT	40550	0.000148282	23350	0.000148516	0.998428	-0.191486
ACAGCA	106963	0.000391139	61556	0.000391521	0.999024	-0.192977
TCTAAG	37798	0.000138219	21768	0.000138453	0.998305	-0.199408
GACCAC	21349	7.80684e-05	12302	7.82458e-05	0.997734	-0.200434
GAATTC	28311	0.000103527	16309	0.000103732	0.998024	-0.201266
TAGTTC	34341	0.000125577	19780	0.000125809	0.998159	-0.206497
GCGGAC	26360	9.63925e-05	15187	9.65955e-05	0.997898	-0.206525
TGGATC	27362	0.000100057	15764	0.000100266	0.997917	-0.20857
GCAGGA	94351	0.00034502	54306	0.000345408	0.998876	-0.208822
AGTCCG	52835	0.000193206	30422	0.000193496	0.998497	-0.208984
GGACAC	33921	0.000124041	19539	0.000124276	0.998112	-0.210447
TTCCTG	26755	9.7837e-05	15415	9.80457e-05	0.997871	-0.210798
CGAAAA	72119	0.000263723	41518	0.000264071	0.99868	-0.214505
CTCCAC	22582	8.25772e-05	13014	8.27744e-05	0.997619	-0.216655
TGCGCA	35648	0.000130357	20534	0.000130605	0.998101	-0.216975
AGCGAG	67444	0.000246627	38830	0.000246975	0.998594	-0.220939
CTTTCG	28605	0.000104602	16482	0.000104832	0.997803	-0.224889
GAGAAA	114603	0.000419077	65961	0.000419539	0.998899	-0.225409
GCGAAG	33426	0.000122231	19257	0.000122482	0.99795	-0.22687
TCGGTT	40301	0.000147372	23214	0.000147651	0.998111	-0.22952
CGCGAG	29136	0.000106544	16789	0.000106785	0.997741	-0.233374
TCGTTC	29655	0.000108442	17088	0.000108687	0.997745	-0.235061
CTAGTT	40445	0.000147898	23299	0.000148191	0.998023	-0.240655
ACAGTT	84031	0.000307282	48380	0.000307717	0.998589	-0.247536
GGAGAC	24213	8.85414e-05	13958	8.87786e-05	0.997329	-0.251707
GGTGCC	17929	6.55623e-05	10340	6.57666e-05	0.996893	-0.25203
CCGTCT	22484	8.22189e-05	12963	8.245e-05	0.997197	-0.254538
CTCCAT	77548	0.000283575	44652	0.000284005	0.998487	-0.25485
AATGTG	181639	0.000664213	104533	0.000664873	0.999007	-0.255958
TTCCGG	30903	0.000113005	17810	0.000113279	0.997584	-0.257096
GCTGAA	53247	0.000194712	30670	0.000195074	0.998146	-0.258837
CGCAAC	27365	0.000100068	15774	0.000100329	0.997393	-0.261087
CGAAGC	26585	9.72153e-05	15325	9.74733e-05	0.997353	-0.261301
GCGTGT	35377	0.000129366	20386	0.000129663	0.997704	-0.261384
AGCAAA	162934	0.000595813	93776	0.000596454	0.998925	-0.262464
CCAGTA	66837	0.000244408	38491	0.000244819	0.998322	-0.262493
GTTTAG	42444	0.000155208	24454	0.000155537	0.997882	-0.264085
CTCAGG	38871	0.000142142	22398	0.00014246	0.997768	-0.266437
AGGAAA	212969	0.000778779	122559	0.000779525	0.999043	-0.267212
CCAATA	75203	0.000275	43308	0.000275457	0.998343	-0.274895
CACGGA	51663	0.00018892	29762	0.000189299	0.998	-0.275177
GGTATT	52401	0.000191619	30187	0.000192002	0.998005	-0.276463
TGGCGT	33937	0.0001241	19560	0.00012441	0.997511	-0.277669
TGTTTG	46187	0.000168895	26611	0.000169257	0.997864	-0.277833
TCCCTG	27442	0.000100349	15821	0.000100628	0.997229	-0.278028
TTATCG	39009	0.000142647	22480	0.000142982	0.997657	-0.280109
ATCGAC	64467	0.000235741	37132	0.000236175	0.998164	-0.28207
CACAAG	53629	0.000196109	30896	0.000196511	0.997954	-0.286839
CCTGGA	50115	0.000183259	28874	0.00018365	0.997869	-0.288714
CGTCCT	23484	8.58757e-05	13544	8.61454e-05	0.996869	-0.290668
ACTACC	41197	0.000150648	23742	0.000151009	0.997611	-0.293577
CTTTAA	62554	0.000228746	36034	0.000229191	0.998057	-0.294056
ACGAGC	44456	0.000162566	25618	0.000162941	0.997696	-0.294137
TCAGTG	34498	0.000126151	19886	0.000126483	0.997377	-0.294997
ACGAGG	69717	0.000254939	40157	0.000255415	0.998137	-0.297633
CTTGCG	19832	7.25211e-05	11442	7.27758e-05	0.9965	-0.298634
GATATG	42102	0.000153957	24264	0.000154329	0.997593	-0.299061
TAGATA	77735	0.000284259	44772	0.000284768	0.998213	-0.301595
GGATGT	40712	0.000148875	23465	0.000149247	0.997504	-0.304893
GCATTG	38834	0.000142007	22385	0.000142378	0.997397	-0.310643
CCCCTG	22129	8.09207e-05	12767	8.12034e-05	0.99652	-0.313722
CCTCCA	30799	0.000112625	17760	0.000112961	0.997026	-0.316113
AGTTCA	91960	0.000336277	52962	0.00033686	0.998269	-0.3177
GATAAC	32118	0.000117448	18520	0.000117795	0.997058	-0.31935
CTTGCC	23730	8.67752e-05	13690	8.7074e-05	0.996569	-0.320286
TCTTTC	32930	0.000120418	18988	0.000120771	0.997069	-0.322099
GCCGGA	55105	0.000201506	31754	0.000201968	0.997713	-0.325062
TGGTGA	67926	0.00024839	39134	0.000248908	0.997918	-0.328506
TTGAAC	33308	0.0001218	19207	0.000122164	0.997016	-0.329918
TCGACC	23776	8.69434e-05	13718	8.72521e-05	0.996462	-0.33055
GACTAG	41043	0.000150085	23661	0.000150494	0.997284	-0.333199
CACGTG	34691	0.000126857	20005	0.00012724	0.996991	-0.339491
TTCTTT	35645	0.000130346	20555	0.000130738	0.996997	-0.343371
TGATTG	31555	0.000115389	18200	0.000115759	0.996804	-0.343955
TTATGA	66864	0.000244506	38527	0.000245048	0.997792	-0.345612
TTTGAT	202081	0.000738964	116330	0.000739906	0.998727	-0.346327
TGTAGC	31594	0.000115532	18223	0.000115906	0.996776	-0.347155
CTGGTC	31910	0.000116688	18405	0.000117063	0.99679	-0.347332
GTTACA	52666	0.000192588	30355	0.00019307	0.9975	-0.347355
CGTTTC	27863	0.000101889	16075	0.000102244	0.996529	-0.35111
GCAATT	46589	0.000170365	26858	0.000170828	0.997293	-0.353884
AGGAGG	89103	0.000325829	51329	0.000326473	0.998027	-0.356413
AAGCAT	334534	0.00122331	192529	0.00122456	0.99898	-0.35679
CCCACA	41443	0.000151548	23896	0.000151988	0.9971	-0.357526
GGGGTT	40260	0.000147222	23215	0.000147657	0.997052	-0.358229
AGTAAC	46266	0.000169184	26673	0.000169651	0.997248	-0.35854
TGGCTA	56916	0.000208129	32804	0.000208647	0.997517	-0.358618
ACCTCT	54098	0.000197824	31182	0.00019833	0.997448	-0.359455
CTCGTC	25699	9.39754e-05	14830	9.43249e-05	0.996295	-0.35996
GTGGCG	25659	9.38291e-05	14807	9.41786e-05	0.996289	-0.360221
TTTCGA	50425	0.000184393	29068	0.000184884	0.997341	-0.361583
TGCGGG	34763	0.00012712	20051	0.000127533	0.996768	-0.365069
CGTGAC	25926	9.48055e-05	14962	9.51645e-05	0.996228	-0.368105
GCCAGA	69345	0.000253579	39961	0.000254168	0.997681	-0.36971
CGGCGG	28031	0.000102503	16175	0.00010288	0.996339	-0.371449
ACCTGA	75572	0.00027635	43546	0.00027697	0.997759	-0.372994
TGTTTT	40779	0.00014912	23517	0.000149578	0.996937	-0.374727
GCGAGG	36781	0.0001345	21215	0.000134936	0.996766	-0.375708
CTCCCG	17483	6.39314e-05	10099	6.42338e-05	0.995292	-0.377585
CGTGGG	35361	0.000129307	20398	0.00012974	0.996666	-0.3798
GCGTTT	28513	0.000104266	16454	0.000104654	0.996287	-0.380017
AGTACT	49090	0.000179511	28304	0.000180025	0.997145	-0.383179
GGAGTA	95661	0.000349811	55111	0.000350529	0.997952	-0.383477
GGGGGG	38647	0.000141323	22291	0.00014178	0.99678	-0.383549
AACTCG	134216	0.000490797	77300	0.00049166	0.998246	-0.388838
TGCATT	42292	0.000154652	24391	0.000155137	0.996877	-0.38908
[truncated: 2,097 more rows]
