# Supplementary material for: Pervasive translation of circular RNAs driven by short IRES-like elements
Source: Nat Commun. 2022 Jun 29;13:3751. doi: 10.1038/s41467-022-31327-y (PMC9242994; doi:10.1038/s41467-022-31327-y)
Supplement: Supplementary file 9 — Source Data [file 41467_2022_31327_MOESM9_ESM.xlsx]

## Sheet: Fig1e
Figure 1e. The translation of GFP in circRNA reporters with enriched hexamers.
1.WB in Figure 1e
2.Vertical gel picture for RT-PCR in Figure 1e

## Sheet: Fig1f
Figure 1f. The translation of GFP in circRNA reporters with depleted hexamers.
1.WB in Figure 1f
2.Vertical gel picture for RT-PCR in Figure 1f

## Sheet: Fig1g
Figure 1g. Comparison of newly identified IRES-like elements with m6A sites for the activity to drive circRNA translation.
1.WB in Figure 1g
2.Vertical gel picture for RT-PCR in Figure 1g

## Sheet: Fig1h
Figure 1h. Effects of neighboring sequence on circRNA translation.
1.WB in Figure 1h
2.Vertical gel picture for RT-PCR in Figure 1h

## Sheet: Fig2b
Figure 2b. Translation of circRNAs can be initiated by internal coding sequence.
1.WB in Figure 2b
2.Vertical gel picture for RT-PCR in Figure 2b
3. Quantification of expression level in Figure 2b
		Western blot
		17.57	1	6.78	0.07	8.75	GFP
		11.05	1	7.43	0.1	9.82
		14.05	1	7.29	0.08	8.65
		0.98	1	0.97	0.99	1.23	GAPDH
		0.98	1	0.97	0.98	1.24
		0.96	1	0.95	1.03	1.13
		PCR
		1.45	1	1.01	1.01	1	GFP
		1.38	1	1.01	1.02	1.04
		1.35	1	0.99	0.96	1.02
		1.04	1	0.99	1.02	1.07	GAPDH
		1.06	1	0.99	1	1.05
		0.99	1	1.02	0.98	1.02
		Western blot/PCR
		12.1172	1	6.71287	0.0693069	8.75	GFP
		8.00725	1	7.35644	0.0980392	9.44231
		10.4074	1	7.36364	0.0833333	8.48039
		0.942308	1	0.979798	0.970588	1.14953	GAPDH
		0.924528	1	0.979798	0.98	1.18095
		0.969697	1	0.931373	1.05102	1.10784
		12.8591	1	6.85128	0.0714071	7.61179	GFP/GAPDH
		8.6609	1	7.50811	0.10004	7.9955
		10.7326	1	7.90622	0.079288	7.65487
		10.7509	1	7.42187	0.0835784	7.75405	avg
		2.09917	0	0.532731	0.0147907	0.210208	std
		1.21195		0.307572	0.00853943	0.121364	sem
		0.00129558		3.10944e-05	5.46305e-10	6.24186e-07	p

## Sheet: Fig2c
Quantification of expression level in Figure 2c.
		Mock	cRluc	rcRluc
	Fluc	242042	210303	211016
		212318	209436	201764
		201496	203052	168544
	Rluc	5	297	14836
		4	285	13244
		7	252	11272
	Rluc/Fluc	2.06576e-05	0.00141225	0.0703075
		1.88397e-05	0.0013608	0.065641
		3.47401e-05	0.00124106	0.0668787
	normalized	1	68.3647	3403.47
		1	72.2305	3484.19
		1	35.7241	1925.11
	avg	1	58.7731	2937.59
	std	0	20.0543	877.762
	sem	0	11.5784	506.776

## Sheet: Fig3d
Figure 3d. Measurement of the activity of trans-factors.
1.WB in Figure 3d
2.Vertical gel picture for RT-PCR in Figure 3d
3. Quantification of expression level in Figure 3d
		protein
			Puf	Puf-ELAVL1	Puf-PABPC1	Puf-HNRNPA1	Puf-HNRNPU
		GFP	1	1.18947	2.51579	0.863158	1.45263	N2+n2
			1	1.21	2.61	1.11	1.74
			1	1.05	2.43	0.93	1.55
			1	1.17143	1.32381	1.13333	0.809524	N2-n8
			1	1.34	0.82	1.11	0.86
			1	1.123	1.26	1.18	0.86
			1	1.18966	2.60345	1.63793	2.22414	N8+n8
			1	1.635	2.31	2.26	2.83
			1	1.11	2.46	1.73	2.12
		GAPDH	1	1.05102	1.03061	1.05102	1.02041	N2+n2
			1	0.95	0.84	0.8	0.82
			1	0.99	1.05	1.02	0.98
			1	0.990654	0.971963	1.16822	1.07757	N2-n8
			1	1.02	0.96	1	0.98
			1	1.03	0.95	1.21	1.01
			1	0.982143	0.901786	0.901786	0.776786	N8+n8
			1	1.19	1.15	1.33	1.05
			1	1.01	0.85	0.94	0.81
		GFP/GAPDH	1	1.13173	2.44106	0.821257	1.42358	N2+n2
			1	1.27368	3.10714	1.3875	2.12195
			1	1.06061	2.31429	0.911765	1.58163
			1	1.18248	1.362	0.970133	0.751249	N2-n8
			1	1.31373	0.854167	1.11	0.877551
			1	1.09029	1.32632	0.975207	0.851485
			1	1.21129	2.88699	1.81632	2.86326	N8+n8
			1	1.37395	2.0087	1.69925	2.69524
			1	1.09901	2.89412	1.84043	2.61728
		RNA
			Puf	Puf-ELAVL1	Puf-PABPC1	Puf-HNRNPA1	Puf-HNRNPU
		GFP	1	1.07	1.05	0.97	0.91	N2+n2
			1	1.06	1.08	0.98	0.98
			1	1.03	1.01	1.01	0.95
			1	1.18	0.9	1.14	1.02	N2-n8
			1	1.16	0.86	1.08	0.97
			1	1.08	0.97	1.04	0.96
			1	1.08	1.01	1	0.91	N8+n8
			1	1.04	1	1	0.94
			1	1.08	1.05	0.97	0.98
		GAPDH	1	0.92	1.07	1.02	1.31	N2+n2
			1	0.9	1.09	1.03	1.29
			1	0.89	1.02	0.98	1.28
			1	1.04	1.07	0.85	0.92	N2-n8
			1	1.02	1.03	0.9	0.85
			1	0.99	1.02	0.89	0.98
			1	1.01	1.04	0.96	0.96	N8+n8
			1	1.01	1.03	0.95	0.92
			1	0.96	1.11	1.02	0.95
		GFP/GAPDH	1	1.16304	0.981308	0.95098	0.694656	N2+n2
			1	1.17778	0.990826	0.951456	0.75969
			1	1.1573	0.990196	1.03061	0.742188
			1	1.13462	0.841121	1.34118	1.1087	N2-n8
			1	1.13725	0.834951	1.2	1.14118
			1	1.09091	0.95098	1.16854	0.979592
			1	1.06931	0.971154	1.04167	0.947917	N8+n8
			1	1.0297	0.970874	1.05263	1.02174
			1	1.125	0.945946	0.95098	1.03158
			Puf	Puf-ELAVL1	Puf-PABPC1	Puf-HNRNPA1	Puf-HNRNPU
		Protein/RNA	1	0.973078	2.48756	0.86359	2.04933	N2+n2
			1	1.08143	3.13591	1.45829	2.79318
			1	0.916446	2.3372	0.884683	2.13104
			1	0.990318	2.65356	1.06885	2.32452	avg
			0	0.0838322	0.424443	0.337427	0.407926	std
			0	0.0484005	0.245052	0.194813	0.235516	sem
				0.851209	0.00251452	0.741601	0.00491576	p
		Protein/RNA	1	1.04219	1.61926	0.723345	0.677597	N2-n8
			1	1.15517	1.02301	0.925	0.768988
			1	0.999434	1.39468	0.834552	0.869224
			1	1.0656	1.34565	0.827632	0.771937	avg
			0	0.0804656	0.301133	0.101005	0.0958475	std
			0	0.0464569	0.173859	0.0583155	0.0553376	sem
				0.230802	0.117703	0.041729	0.0145968	p
		Protein/RNA	1	1.13278	2.97274	1.74367	3.02058	N8+n8
			1	1.33432	2.06896	1.61429	2.63789
			1	0.976898	3.0595	1.93529	2.53716
			1	1.148	2.7004	1.76442	2.73188	avg
			0	0.179195	0.548563	0.161506	0.255045	std
			0	0.103458	0.316713	0.0932457	0.14725	sem
				0.22581	0.0058116	0.00120629	0.000298993	p

## Sheet: Fig3e
Figure 3e. Validation of PABPC1 activity.
1.WB in Figure 3e
2.Agrose gel picture for RT-PCR in Figure 3e
3. Quantification of GFP levels in Figure 3e
				Quntification of WB						Poltted
			Band No.	Volume(Rel to GAPDH)			rel to 10A mock			avg	stdev	sem
		10A	PABPC4	477.705	439.292	497.624	5.87096	5.13196	5.95383	5.65225	0.369455	0.213305
			PABPC1	484.483	486.683	500.849	5.95425	5.68559	5.99242	5.87742	0.136539	0.0788309
			mock	81.3675	85.5994	83.5804	1	1	1	1	0	0
			PTBA	140.032	139.417	167.043	1.72099	1.62871	1.99859	1.78276	0.157194	0.0907561
			U2AF2	2.6275	2.3605	2.8932	0.0322918	0.0275761	0.0346158	0.0314946	0.00292869	0.00169088
			Band No.	Volume(Rel to GAPDH)						avg	stdev	sem
		10G	PABPC4	0.024599	0.025878	0.025268				0.0252483	0.000522335	0.00030157
			PABPC1	0.018531	0.019495	0.019035				0.0190203	0.000393688	0.000227296
			mock	0.034099	0.035873	0.035027				0.0349997	0.00072449	0.000418285
			PTBA	0.030424	0.032007	0.031252				0.0312277	0.000646486	0.000373249
			U2AF2	0.0324	0.034085	0.033281				0.0332553	0.000688138	0.000397297

## Sheet: Fig5c
Figure 5c. Detect circRNA-coded proteins and circRNAs of the back-splicing reporters containing three endogenous rcORFs.
1.WB in Figure 5c
2.Vertical gel picture for RT-PCR in Figure 5c

## Sheet: Fig5d
Figure 5d. The translation products of rolling circle translation were degraded through proteasome pathway.
1.WB in Figure 5d
2.Vertical gel picture for RT-PCR in Figure 5d
3. Quantification of expression level in Figure 5d
			EGFP-V5				rcPSAP				rcPFAS				rcABHD12
		MG132	-	+	-	MG132	-	+	-	MG132	-	+	-	MG132	-	+	-
		CQ	-	-	+	CQ	-	-	+	CQ	-	-	+	CQ	-	-	+
	protein	GFP	1	1.26	1.57	GFP	1	7.13	1.8	GFP	1	2.68134	1.08876	GFP	1	0.814235	0.782206
			1	1.14	1.23		1	6.45	1.4		1	2.12271	0.933977		1	1.16296	1.08889
			1	1.16	1.47		1	7.33	1.7		1	2.38134	0.98876		1	0.864235	0.822064
		GAPDH	1	1.03	0.96	GAPDH	1	0.94	1.05	GAPDH	1	0.82	0.86	GAPDH	1	0.85	1.17
			1	0.97	1.01		1	1.01	1.02		1	0.92	0.91		1	0.96	1.06
			1	0.99	1.01		1	0.98	0.99		1	0.87	0.82		1	0.9	1.12
	RNA	GFP	1	1.49	1.06	GFP	1	0.85	0.8	GFP	1	0.94	1.02	GFP	1	1.2	1.04
			1	1.23	0.98		1	0.8	0.75		1	1.01	0.97		1	1.25	0.95
			1	1.29	1.1		1	0.91	0.78		1	0.96	1.02		1	1.15	0.96
		GAPDH	1	1.07	0.85	GAPDH	1	0.94	1.1	GAPDH	1	1.01	0.91	GAPDH	1	0.98	0.91
			1	1.02	0.9		1	0.98	1.03		1	0.93	0.88		1	0.96	0.94
			1	1.05	0.86		1	0.91	1.02		1	0.97	0.97		1	1.02	0.9
	protein/RNA	GFP	1	0.845638	1.48113	GFP	1	8.38824	2.25	GFP	1	2.85249	1.06741	GFP	1	0.678529	0.752122
			1	0.926829	1.2551		1	8.0625	1.86667		1	2.10169	0.962863		1	0.93037	1.1462
			1	0.899225	1.33636		1	8.05495	2.17949		1	2.48056	0.969372		1	0.751509	0.856317
		GAPDH	1	0.962617	1.12941	GAPDH	1	1	0.954545	GAPDH	1	0.811881	0.945055	GAPDH	1	0.867347	1.28571
			1	0.95098	1.12222		1	1.03061	0.990291		1	0.989247	1.03409		1	1	1.12766
			1	0.942857	1.17442		1	1.07692	0.970588		1	0.896907	0.845361		1	0.882353	1.24444
		GFP/GAPDH	1	0.878478	1.31142	GFP/GAPDH	1	8.38824	2.35714	GFP/GAPDH	1	3.51343	1.12947	GFP/GAPDH	1	0.782304	0.584983
			1	0.974604	1.11841		1	7.82302	1.88497		1	2.12453	0.931121		1	0.93037	1.01644
			1	0.953723	1.13789		1	7.47959	2.24553		1	2.76568	1.1467		1	0.85171	0.688112
		avg	1	0.935602	1.18924	avg	1	7.89695	2.16255	avg	1	2.80122	1.0691	avg	1	0.854795	0.763179
		std	0	0.0505604	0.106258	std	0	0.458811	0.246784	std	0	0.69513	0.1198	std	0	0.0740813	0.225311
		sem	0	0.029191	0.0613479	sem	0	0.264895	0.142481	sem	0	0.401334	0.0691665	sem	0	0.0427709	0.130083
		p		0.0920252	0.0367629	p		1.29287e-05	0.00122814	p		0.0109219	0.374341	p		0.0274044	0.142788

[truncated: 18 more sheets: Fig5e, Fig5f, Fig5g, FigS1a, FigS1g, FigS2c, FigS2d, Fig2f, FigS3c, FigS5d, FigS5e, FigS6b, FigS6c, FigS6d, Fig6e, FigS7a, FigS7b, FigS7c]
